# Supplementary material for: Genomics and metatranscriptomics of biogeochemical cycling and degradation of lignin-derived aromatic compounds in thermal swamp sediment
Source: ISME J. 2020 Nov 2;15(3):879–93. doi: 10.1038/s41396-020-00820-x (PMC8027834; doi:10.1038/s41396-020-00820-x)
Supplement: Supplementary file 3 — Data Set 1 [file 41396_2020_820_MOESM3_ESM.xlsx]

## Sheet: KO.pathways
Pathway	Function	HMM	Gene	HMM_description	Threshold	Modified
Aromatic Degradation	Phenol	K00484	E1.14.13.7	phenol 2-monooxygenase reductase	201.4	Yes
		K03380	E1.14.13.7	phenol 2-monooxygenase (NADPH) [EC:1.14.13.7]	297.67	No
		K21726	npcA	4-nitrophenol 2-monooxygenase / 4-nitrocatechol 4-monooxygenase, oxygenase component [EC:1.14.13.29 1.14.13.166]	923.2	Yes
		K21727	npcB	4-nitrophenol 2-monooxygenase / 4-nitrocatechol 4-monooxygenase, reductase component	204.3	Yes
		K16243	dmpL, poxB, tomA1	phenol / toluene 2-monooxygenase (NADH) P1/A1 [EC:1.14.13.244 1.14.13.243]	313.53	No
		K16244	dmpM, poxC, tomA2	phenol / toluene 2-monooxygenase (NADH) P2/A2 [EC:1.14.13.244 1.14.13.243]	94.7	No
		K16242	dmpN, poxD, tomA3	phenol / toluene 2-monooxygenase (NADH) P3/A3 [EC:1.14.13.244 1.14.13.243]	567.7	No
	Methylphenol	K05797	pchF	4-cresol dehydrogenase (hydroxylating) flavoprotein subunit [EC:1.17.9.1]	224.8	Yes
	Catechol Metacleavage	K00446	dmpB, xylE	catechol 2,3-dioxygenase [EC:1.13.11.2]	119.6	Yes
		K10217	dmpC, xylG, praB	aminomuconate-semialdehyde/2-hydroxymuconate-6-semialdehyde dehydrogenase [EC:1.2.1.32 1.2.1.85]	637.6	Yes
		K10216	dmpD, xylF	2-hydroxymuconate-semialdehyde hydrolase [EC:3.7.1.9]	203.8	Yes
		K02554	mhpD	2-keto-4-pentenoate hydratase [EC:4.2.1.80]	310.1	Yes
		K01666	mhpE	4-hydroxy 2-oxovalerate aldolase [EC:4.1.3.39]	150.1	Yes
		K04073	mhpF	acetaldehyde dehydrogenase [EC:1.2.1.10]	457	No
		K01821	praC, xylH	4-oxalocrotonate tautomerase [EC:5.3.2.6]	25.8	No
		K01617	dmpH, xylI, nahK	2-oxo-3-hexenedioate decarboxylase [EC:4.1.1.77]	251.9	Yes
	Catechol Orthocleavage	K03381	catA	catechol 1,2-dioxygenase [EC:1.13.11.1]	328.2	Yes
		K01856	catB	muconate cycloisomerase [EC:5.5.1.1]	254.3	Yes
		K03464	catC	muconolactone D-isomerase [EC:5.3.3.4]	36.47	No
	Vanillate	K03862	vanA	vanillate monooxygenase [EC:1.14.13.82]	214.43	No
		K03863	vanB	vanillate monooxygenase ferredoxin subunit	416.1	Yes
		K15066	ligM	vanillate/3-O-methylgallate O-demethylase [EC:2.1.1.341]	214.4	Yes
	p-HP Degradation	K00481	pobA	p-hydroxybenzoate 3-monooxygenase [EC:1.14.13.2]	171.5	Yes
	PCA Orthocleavage	K00448	pcaG	protocatechuate 3,4-dioxygenase, alpha subunit [EC:1.13.11.3]	160.6	Yes
		K00449	pcaH	protocatechuate 3,4-dioxygenase, beta subunit [EC:1.13.11.3]	162	No
		K01857	pcaB	3-carboxy-cis,cis-muconate cycloisomerase [EC:5.5.1.2]	499.7	Yes
		K01607	pcaC	4-carboxymuconolactone decarboxylase [EC:4.1.1.44]	22.17	No
	bKA Pathway	K14727	pcaL	3-oxoadipate enol-lactonase / 4-carboxymuconolactone decarboxylase [EC:3.1.1.24 4.1.1.44]	373.47	No
		K01031	pcaI	3-oxoadipate CoA-transferase, alpha subunit [EC:2.8.3.6]	317.8	Yes
		K01032	pcaJ	3-oxoadipate CoA-transferase, beta subunit [EC:2.8.3.6]	315.6	Yes
		K00632	fadA, fadI	acetyl-CoA acyltransferase [EC:2.3.1.16]	506.4	No
		K07823	pcaF	3-oxoadipyl-CoA thiolase [EC:2.3.1.174]	705.9	Yes
		K01055	pcaD	3-oxoadipate enol-lactonase [EC:3.1.1.24]	224.8	Yes
	PCA Metacleavage	K04100	ligA	protocatechuate 4,5-dioxygenase, alpha chain [EC:1.13.11.8]	116.67	No
		K04101	ligB	protocatechuate 4,5-dioxygenase, beta chain [EC:1.13.11.8]	360.7	No
		K10219	ligC	2-hydroxy-4-carboxymuconate semialdehyde hemiacetal dehydrogenase [EC:1.1.1.312]	193.07	No
		K10221	ligI	2-pyrone-4,6-dicarboxylate lactonase [EC:3.1.1.57]	318.7	No
		K16514	galD	4-oxalomesaconate tautomerase [EC:5.3.2.8]	380.5	Yes
		K10220	ligJ	4-oxalmesaconate hydratase [EC:4.2.1.83]	220.63	No
		K16515	galB	4-oxalomesaconate hydratase [EC:4.2.1.83]	155.9	Yes
		K10218	ligK, galC	4-hydroxy-4-methyl-2-oxoglutarate aldolase [EC:4.1.3.17]	208.17	No
Arsenic Metabolism	Arsenate Oxidation	TIGR02694	aoxA	arsenite oxidase small arsenite oxidase, small subunit	61	No
		TIGR02693	aoxB	arsenite oxidase large arsenite oxidase, large subunit	357	No
	Arsenate Reduction	TIGR02691	arsC_thioredoxin	thioredoxin arsenate reductase (thioredoxin)	112	No
		TIGR02689	TIGR02689	glutathione/glutaredoxin type arsenate reductase, glutathione/glutaredoxin type	113	No
		TIGR00014	arsC_glutaredoxin	arsC arsenate reductase (glutaredoxin)	61	No
Carbon	CH3NH2-CH2O	TIGR02659	madA	madA methylamine dehydrogenase (amicyanin) light chain	85	No
		TIGR02658	madB	madB methylamine dehydrogenase (amicyanin) heavy chain	90	No
	W-L pathway	TIGR01702	cooS, acsA	codh (catalytic) carbon-monoxide dehydrogenase, catalytic subunit	210	No
		TIGR00381	cdhD, acsD	codhD (delta) CO dehydrogenase/acetyl-CoA synthase, delta subunit	197	No
		TIGR00316	cdhB	codhC (beta) CO dehydrogenase/CO-methylating acetyl-CoA synthase complex, beta subunit	355	No
		K00197	cdhE, acsC	acetyl-CoA decarbonylase/synthase, CODH/ACS complex subunit gamma [EC:2.1.1.245]	285.1	No
		K00194	cdhD, acsD	acetyl-CoA decarbonylase/synthase, CODH/ACS complex subunit delta [EC:2.1.1.245]	165.63	No
		K00198	cooS, acsA	anaerobic carbon-monoxide dehydrogenase catalytic subunit [EC:1.2.7.4]	128.83	No
	CBB Cycle	K00855	PRK, prkB	phosphoribulokinase [EC:2.7.1.19]	154.3	No
		K01601	rbcL	ribulose-bisphosphate carboxylase large chain [EC:4.1.1.39]	347.87	No
		K01602	rbcS	ribulose-bisphosphate carboxylase small chain [EC:4.1.1.39]	55.53	No
	Reverse TCA	K15230	aclA	ATP-citrate lyase alpha-subunit [EC:2.3.3.8]	922.27	No
		K15231	aclB	ATP-citrate lyase beta-subunit [EC:2.3.3.8]	516	No
	3HP Bi-cycle	K14468	mcr	malonyl-CoA reductase / 3-hydroxypropionate dehydrogenase (NADP+) [EC:1.2.1.75 1.1.1.298]	1893.6	No
		K14469	K14469	acrylyl-CoA reductase (NADPH) / 3-hydroxypropionyl-CoA dehydratase / 3-hydroxypropionyl-CoA synthetase [EC:1.3.1.84 4.2.1.116 6.2.1.36]	2557.57	No
		K14470	mct	2-methylfumaryl-CoA isomerase [EC:5.4.1.3]	501.57	No
		K14471	smtA1	succinyl-CoA:(S)-malate CoA-transferase subunit A [EC:2.8.3.22]	890.8	No
		K14472	smtB	succinyl-CoA:(S)-malate CoA-transferase subunit B [EC:2.8.3.22]	834.2	No
	3HP-4HB Cycle	K14466	K14466	4-hydroxybutyrate---CoA ligase (AMP-forming) [EC:6.2.1.40]	920.57	No
		K18861	K18861	4-hydroxybutyrate---CoA ligase (AMP-forming) [EC:6.2.1.40]	948.03	No
		K14534	abfD	4-hydroxybutyryl-CoA dehydratase / vinylacetyl-CoA-Delta-isomerase [EC:4.2.1.120 5.3.3.3]	419.43	No
		K15016	K15016	enoyl-CoA hydratase / 3-hydroxyacyl-CoA dehydrogenase [EC:4.2.1.17 1.1.1.35]	518.53	No
Carbon Metabolism	CH2O Oxidation	TIGR03451	TIGR03451	S-(hydroxymethyl)mycothiol dehydrogenase S-(hydroxymethyl)mycothiol dehydrogenase	512	No
		TIGR03126	fae	fae formaldehyde-activating enzyme	31	No
		TIGR03120	mch	methenyltetrahydromethanopterin cyclohydrolase methenyltetrahydromethanopterin cyclohydrolase	147	No
		TIGR03119	fhcD	Formylmethanofuran:tetrahyromethanopterin formyltransferase formylmethanofuran--tetrahydromethanopterin N-formyltransferase	94	No
		TIGR02821	fghA	S-formylglutathione hydrolase S-formylglutathione hydrolase	131	No
		TIGR02819	fdhA_non_GSH	fdh thiol-independent type formaldehyde dehydrogenase, glutathione-independent	425	No
		TIGR02818	TIGR02818	S-(hydroxymethyl)glutathione dehydrogenase S-(hydroxymethyl)glutathione dehydrogenase/class III alcohol dehydrogenase	509	No
	HCO2-CO2	TIGR01591	fdhA	formate dehydrogenase, alpha subunit formate dehydrogenase, alpha subunit	610	No
		K05299	fdhA	formate dehydrogenase (NADP+) alpha subunit [EC:1.17.1.10]	1300.3	No
		TIGR01582	fdhB	formate dehydrogenase, beta subunit formate dehydrogenase, beta subunit	152	No
		K15022	fdhB	formate dehydrogenase (NADP+) beta subunit [EC:1.17.1.10]	685.3	No
		TIGR01583	fdh-gamma	formate dehydrogenase, gamma subunit formate dehydrogenase, gamma subunit	56	No
	CO-CO2	TIGR02416	coxL	coxL carbon-monoxide dehydrogenase, large subunit	300	No
		K00192	cdhA	anaerobic carbon-monoxide dehydrogenase, CODH/ACS complex subunit alpha [EC:1.2.7.4]	283.03	No
		K00196	cooF	anaerobic carbon-monoxide dehydrogenase iron sulfur subunit	157.37	No
Halogenated Degradation	Perchlorate Respiration	TIGR03479	pcrA	pcrA DMSO reductase family type II enzyme, molybdopterin subunit	559	No
		TIGR03478	pcrB	pcrB DMSO reductase family type II enzyme, iron-sulfur subunit	319	No
	Chlorite Reduction	PF06778	cld	Chlorite dismutase (reduction)	65	No
		K09162	cld	chlorite dismutase [EC:1.13.11.49]	350.4	No
	Dehalogenation	K01561	dehH	haloacetate dehalogenase [EC:3.8.1.3]	208.73	No
		K01560	K01560	2-haloacid dehalogenase [EC:3.8.1.2]	138.73	No
		TIGR02486	TIGR02486	Reductive dehalogenase reductive dehalogenase	132	No
		TIGR01428	K01560	Haloacid dehydrogenase haloacid dehalogenase, type II	72	No
Hydrogen Metabolism	H2 (FeFe)	TIGR04105	Group B1/B3 hydrogenase	FeFe hydrogenase group B1/B3	380	No
		TIGR02512	Group A hydrogenase	Group A [FeFe] hydrogenase, group A	300	No
		K17997	hydA	iron-hydrogenase subunit alpha [EC:1.12.1.4]	1162.23	No
		K17998	hydB	iron-hydrogenase subunit beta [EC:1.12.1.4]	1236.53	No
		K17999	hydC	iron-hydrogenase subunit gamma [EC:1.12.1.4]	303.97	No
	H2 (NiFe)	K06281	hyaB, hybC	hydrogenase large subunit [EC:1.12.99.6]	649.87	No
		K06282	hyaA, hybO	hydrogenase small subunit [EC:1.12.99.6]	450.37	No
		K03620	hyaC	Ni/Fe-hydrogenase 1 B-type cytochrome subunit	110.03	No
Iron Metabolism	Fe(II)	K20150	cyc2	iron:rusticyanin reductase [EC:1.16.9.1]	1043.1	No
Methane Metabolism	CH4 Oxidation	TIGR04266	mdo	NDMA-dependent methanol dehydrogenase EC 1.1.1.244 NDMA-dependent methanol dehydrogenase	400	No
		K16157	mmoX	methane monooxygenase component A alpha chain [EC:1.14.13.25]	851.67	No
		K16158	mmoY	methane monooxygenase component A beta chain [EC:1.14.13.25]	492.97	No
		K16159	mmoZ	methane monooxygenase component A gamma chain [EC:1.14.13.25]	185.63	No
		TIGR03080A	pmoA	pmoA methane monooxygenase/ammonia monooxygenase, subunit A	92	No
		K10944	pmoA	methane/ammonia monooxygenase subunit A [EC:1.14.18.3 1.14.99.39]	177.07	No
		TIGR03079A	pmoB	pmoB methane monooxygenase/ammonia monooxygenase, subunit B	202	No
		K10945	pmoB	methane/ammonia monooxygenase subunit B	122.03	No
		TIGR03078A	pmoC	pmoC methane monooxygenase/ammonia monooxygenase, subunit C	124	No
		K10946	pmoC	methane/ammonia monooxygenase subunit C	139.2	No
		PF02406	mmoB	methane monooxygenase regulatory protein B	0	No
		K16160	mmoB	methane monooxygenase regulatory protein B	198.47	No
		K16161	mmoC	methane monooxygenase component C [EC:1.14.13.25]	470.93	No
		K16162	mmoD	methane monooxygenase component D	61.43	No
		K14028	mdh1, mxaF	methanol dehydrogenase (cytochrome c) subunit 1 [EC:1.1.2.7]	1061.7	No
		K14029	mdh2, mxaI	methanol dehydrogenase (cytochrome c) subunit 2 [EC:1.1.2.7]	136.3	No
	Methanogenesis	TIGR03256	mcrA	mcr alpha methyl-coenzyme M reductase, alpha subunit	314	No
		K00399	mcrA	methyl-coenzyme M reductase alpha subunit [EC:2.8.4.1]	814.63	No
		TIGR03257	mcrB	mcr beta methyl-coenzyme M reductase, beta subunit	173	No
		K00401	mcrB	methyl-coenzyme M reductase beta subunit [EC:2.8.4.1]	606.8	No
		TIGR03259	mcrG	mcr gamma methyl-coenzyme M reductase, gamma subunit	171	No
		K00402	mcrG	methyl-coenzyme M reductase gamma subunit [EC:2.8.4.1]	361.13	No
Nitrogen Metabolism	N Fixation	TIGR02932	vnfK	Vanadium-type beta V-containing nitrogenase, beta subunit	821	No
		TIGR02931	anfK	Fe only beta Fe-only nitrogenase, beta subunit	853	No
		TIGR02930	vnfG	Vanadium-type delta V-containing nitrogenase, delta subunit	122	No
		TIGR02929	anfG	Fe only delta Fe-only nitrogenase, delta subunit	124	No
		TIGR01861	anfD	Fe only alpha nitrogenase iron-iron protein, alpha chain	873	No
		TIGR01860	vnfD	Vanadium-type alpha nitrogenase vanadium-iron protein, alpha chain	822	No
		TIGR01287	nifH	nitrogenase iron protein NifH	261	No
		TIGR01286	nifK	Mo-Fe type beta nitrogenase molybdenum-iron protein beta chain	414	No
		TIGR01282	nifD	Mo-Fe type Alpha nitrogenase molybdenum-iron protein alpha chain	503	No
		K02588	nifH	nitrogenase iron protein NifH	358.73	No
		K02586	nifD	nitrogenase molybdenum-iron protein alpha chain [EC:1.18.6.1]	474.33	No
		K02591	nifK	nitrogenase molybdenum-iron protein beta chain [EC:1.18.6.1]	503	No
		K00531	anfG	nitrogenase delta subunit [EC:1.18.6.1]	156.5	No
		K22896	vnfD	vanadium-dependent nitrogenase alpha chain [EC:1.18.6.2]	894.23	No
		K22897	vnfK	vanadium-dependent nitrogenase beta chain [EC:1.18.6.2]	844.1	No
		K22898	vnfG	vanadium nitrogenase delta subunit [EC:1.18.6.2]	140.27	No
		K22899	vnfH	vanadium nitrogenase iron protein	536.47	No
	Urea	K11960	urtB	urea transport system permease protein	296.6	No
		K11961	urtC	urea transport system permease protein	290.9	No
		K11962	urtD	urea transport system ATP-binding protein	312.07	No
		K01427	URE	urease [EC:3.5.1.5]	1221.53	No
		K01430	ureA	urease subunit gamma [EC:3.5.1.5]	156.63	No
		TIGR00193	ureA	urease subunit gamma [EC:3.5.1.5]	31	No
		K01429	ureB	urease subunit beta [EC:3.5.1.5]	177.03	No
		K01428	ureC	urease subunit alpha [EC:3.5.1.5]	287.7	No
		TIGR01792	ureC	urease subunit alpha [EC:3.5.1.5]	212	No
		K14048	ureAB	urease subunit gamma/beta [EC:3.5.1.5]	298.33	No
		TIGR00192	ureB	urease subunit beta [EC:3.5.1.5]	40	No
	NH3-NO2	TIGR03080	amoA	ammonia monooxygenase, subunit A	92	No
		TIGR03079	amoB	ammonia monooxygenase, subunit B	202	No
		TIGR03078	amoC	ammonia monooxygenase, subunit C	124	No
		K10944A	amoA	methane/ammonia monooxygenase subunit A [EC:1.14.18.3 1.14.99.39]	177.07	No
		K10945A	amoB	methane/ammonia monooxygenase subunit B	122.03	No
		K10946A	amoC	methane/ammonia monooxygenase subunit C	139.2	No
		WP_075055648.1	amoA	ammonia monooxygenase, subunit A	BLAST search	NA
		AIC17117.1	amoB	ammonia monooxygenase, subunit B	BLAST search	NA
		WP_075055741.1	amoC	ammonia monooxygenase, subunit C	BLAST search	NA
	NH3 Oxidation	K10535	hao	hydroxylamine dehydrogenase [EC:1.7.2.6]	305.77	No
	NO2-NO3	TIGR01660A	nxrB	nitrite oxidoreductase, beta subunit	348	No
		TIGR01580A	nxrA	nitrite oxidoreductase, alpha subunit	600	No
		K00370X	nxrA	nitrite oxidoreductase, alpha subunit [EC:1.7.5.1 1.7.99.-]	307.9	No
		K00371X	nxrB	nitrite oxidoreductase, beta subunit [EC:1.7.5.1 1.7.99.-]	196.87	No
	NH2OH/NO2-NH3	TIGR04315	octR	octR octaheme c-type cytochrome, tetrathionate reductase family	325	No
	NCO-NH3	K01725	cynS	cyanate lyase [EC:4.2.1.104] Cyanate Nitrogen Metabolism	40.57	No
	NO3-NO2	TIGR01660	narH, narY	narH nitrate reductase, beta subunit	348	No
		K00371	narH, narY	nitrate reductase / nitrite oxidoreductase, beta subunit [EC:1.7.5.1 1.7.99.-]	196.87	No
		K00370	narG, narZ	nitrate reductase / nitrite oxidoreductase, alpha subunit [EC:1.7.5.1 1.7.99.-]	307.9	No
		TIGR01580	narG, narZ	narG nitrate reductase, alpha subunit	600	No
		K00374	narI, narV	nitrate reductase gamma subunit [EC:1.7.5.1 1.7.99.-]	81.03	No
		TIGR01706	napA	nitrate reductase (cytochrome) [EC:1.9.6.1]	472	No
		K02567	napA	nitrate reductase (cytochrome) [EC:1.9.6.1]	643.17	No
		PF03892	napB	napB nitrate reductase cytochrome c-type subunit	23.9	No
		K02568	napB	nitrate reductase (cytochrome), electron transfer subunit	28.53	No
	NO2-NH3	TIGR03152	nrfA	cyt c552 large NrFA formate-dependent cytochrome c nitrite reductase	576	No
		PF02335	nrfA	cyt c552 large NrFA cytochrome c552	57	No
		K03385	nrfA	nitrite reductase (cytochrome c-552) [EC:1.7.2.2]	125.6	No
		TIGR03153	nrfH	cyt c552 small NrfH cytochrome c nitrite reductase, small subunit	75	No
		K15876	nrfH	cytochrome c nitrite reductase small subunit	119.23	No
		TIGR03148	nrfD	nrfD cytochrome c nitrite reductase, NrfD subunit	300	No
		TIGR02378	nirD	NirD nitrite reductase [NAD(P)H], small subunit	69	No
		K00363	nirD	nitrite reductase (NADH) small subunit [EC:1.7.1.15]	93.97	No
		TIGR02374	nirB	NirB nitrite reductase [NAD(P)H], large subunit	442	No
		K00362	nirB	nitrite reductase (NADH) large subunit [EC:1.7.1.15]	522.83	No
	NO2-NO	TIGR02376	nirK	nirK nitrite reductase, copper-containing	169	No
		K00368	nirK	nitrite reductase (NO-forming) [EC:1.7.2.1]	220.67	No
		K15864	nirS	nitrite reductase (NO-forming) / hydroxylamine reductase [EC:1.7.2.1 1.7.99.1]	432.2	No
	NO-N2O	K04561	norB	nitric oxide reductase subunit B [EC:1.7.2.5]	113.13	No
		K02305	norC	nitric oxide reductase subunit C	81.5	No
	N2O-N2	TIGR04247	nosD	nosD nitrous oxide reductase family maturation protein	290	No
		TIGR04246	nosZ	nosZ nitrous-oxide reductase, Sec-dependent	550	No
		K00376	nosZ	nitrous-oxide reductase [EC:1.7.2.4]	201.8	No
	ANAMMOX	K20932	hzsC	hydrazine synthase subunit [EC:1.7.2.7]	0	No
		K20933	hzsB	hydrazine synthase subunit [EC:1.7.2.7]	0	No
		K20934	hzsB	hydrazine synthase subunit [EC:1.7.2.7]	0	No
		K20935	hdh	hydrazine dehydrogenase [EC:1.7.2.8]	0	No
	Nitrile Degradation	TIGR03888	nthB	nthB nitrile hydratase, beta subunit	136	No
		TIGR01323	nthA	Nitrile hydratase	239	No
Photosynthesis	Photosystem I	K02689	psaA	photosystem I P700 chlorophyll a apoprotein A1	1141.93	No
		K02690	psaB	photosystem I P700 chlorophyll a apoprotein A2	1354.5	No
		K02691	psaC	photosystem I subunit VII	103.87	No
		K02692	psaD	photosystem I subunit II	146.27	No
		K02693	psaE	photosystem I subunit IV	66.37	No
		K02694	psaF	photosystem I subunit III	151.23	No
	Photosystem II	K02703	psbA	photosystem II P680 reaction center D1 protein [EC:1.10.3.9]	220.93	No
		K02706	psbD	photosystem II P680 reaction center D2 protein [EC:1.10.3.9]	232.77	No
		K02705	psbC	photosystem II CP43 chlorophyll apoprotein	406.87	No
		K02704	psbB	photosystem II CP47 chlorophyll apoprotein	138.37	No
		K02707	psbE	photosystem II cytochrome b559 subunit alpha	109.83	No
		K02708	psbF	photosystem II cytochrome b559 subunit beta	62.33	No
	Anox. Photosystem I	K08940	pscA	photosystem P840 reaction center large subunit	1030.53	No
		K08941	pscB	photosystem P840 reaction center iron-sulfur protein	252.97	No
		K08942	pscC	photosystem P840 reaction center cytochrome c551	246	No
		K08943	pscD	photosystem P840 reaction center protein PscD	185.3	No
	Anox. Photosystem II	K08928	pufL	photosynthetic reaction center L subunit	359.37	No
		K08929	pufM	photosynthetic reaction center M subunit	425.9	Yes
		K13992	pufC	photosynthetic reaction center cytochrome c subunit	73.9	No
		K08926	pufA	light-harvesting complex 1 alpha chain	44.83	No
		K08927	pufB	light-harvesting complex 1 beta chain	56.6	Yes
Respiration	Iron/Manganese Oxidation/Reduction	TIGR03509	mtrC	mtrC decaheme-associated outer membrane protein, MtrB/PioB family	165	No
		TIGR03507	mtrA	mtrA decaheme c-type cytochrome, OmcA/MtrC family	60	No
	Selenate Reduction	TIGR03315	YgfK	YgfK putative selenate reductase, YgfK subunit	354	No
		TIGR03313	TIGR03313	molybdenum-binding subunit probable selenate reductase, molybdenum-binding subunit	526	No
		TIGR03312	ygfM	ygfM probable selenate reductase, FAD-binding subunit	87	No
	Oxidative Phosphorylation	TIGR02891	CoxA	CoxA cytochrome c oxidase, subunit I	617	No
		TIGR02882	QoxB	QoxB cytochrome aa3 quinol oxidase, subunit I	954	No
		TIGR02866	CoxB	CoxB cytochrome c oxidase, subunit II	144	No
		TIGR02847	CyoD	CyoD cytochrome o ubiquinol oxidase subunit IV	64	No
		TIGR01473	CyoE	CyoE protoheme IX farnesyltransferase	138	No
		TIGR01433	CyoA	CyoA ubiquinol oxidase, subunit II	218	No
		TIGR01432	QoxA	QoxA cytochrome aa3 quinol oxidase, subunit II	204	No
		TIGR00782	ccoP	ccoP cytochrome c oxidase, cbb3-type, subunit III	54	No
		TIGR00781	ccoO	ccoO cytochrome c oxidase, cbb3-type, subunit II	62	No
		TIGR00780	ccoN	ccoN cytochrome c oxidase, cbb3-type, subunit I	168	No
		TIGR00203	CydB	CydB cytochrome d ubiquinol oxidase, subunit II	88	No
		PF01654	CydA	CydA cytochrome (quinone) oxidase, bd type	118	No
Sulphur Metabolism	SO4-SO3	K00958	sat	sulfate adenylyltransferase [EC:2.7.7.4]	271.83	No
		TIGR00339	sat	sat sulfate adenylyltransferase	181	No
		TIGR02061	aprA	aprA adenylylsulfate reductase, alpha subunit	326	No
		K00394	aprA	adenylylsulfate reductase, subunit A [EC:1.8.99.2]	277.13	No
		K00395	aprB	adenylylsulfate reductase, subunit B [EC:1.8.99.2]	73.17	No
		TIGR02034	cysN	cysN sulfate adenylyltransferase, large subunit	327	No
		TIGR00455	cysC	cysC adenylyl-sulfate kinase	133	No
	SO3-H2S	TIGR02910	asrA	asrA sulfite reductase, subunit A	223	No
		K16950	asrA	anaerobic sulfite reductase subunit A	431.77	No
		TIGR02911	asrB	asrB sulfite reductase, subunit B	226	No
		K16951	asrB	anaerobic sulfite reductase subunit B	317.37	No
		TIGR02912	asrC	asrC sulfite reductase, subunit C	194	No
		K00385	asrC	anaerobic sulfite reductase subunit B	436.33	No
		TIGR02064	dsrA	dsrA sulfite reductase, dissimilatory-type alpha subunit	223	No
		K11180	dsrA	dissimilatory sulfite reductase alpha subunit [EC:1.8.99.5]	318.5	No
		K11181	dsrB	dissimilatory sulfite reductase beta subunit [EC:1.8.99.5]	381.13	No
		TIGR02066	dsrB	dsrB sulfite reductase, dissimilatory-type beta subunit	205	No
		PF08679	dsrD	dsrD dissimilatory sulfite reductase D	50	No
		K00392	sir	sulfite reductase (ferredoxin) [EC:1.8.7.1]	566.93	No
	S2O3-H2S	K08352	psrA	thiosulfate reductase / polysulfide reductase chain A [EC:1.8.5.5]	535.93	No
	S0-H2S	PF07682	sor	sor sulphur oxygenase reductase	300	No
		K16952	sor	sulfur oxygenase/reductase [EC:1.13.11.55]	327.67	No
		K17219	sreA	sulfur reductase molybdopterin subunit	2530.13	No
		K17220	sreB	sulfur reductase FeS subunit	545.67	No
		K17221	sreC	sulfur reductase membrane anchor	987.53	No
	H2S-S0	K17218	Sqr	sulfide:quinone oxidoreductase [EC:1.8.5.4]	221.67	No
		K17230	fccA	cytochrome subunit of sulfide dehydrogenase	89.37	No
		K17229	fccB	sulfide dehydrogenase [flavocytochrome c] flavoprotein chain [EC:1.8.2.3]	485.7	No
		PF09242	fccB	fcc flavocytochrome c sulfide dehydrogenase	266	No
	S2O3-SO4	K17222	soxA	L-cysteine S-thiosulfotransferase [EC:2.8.5.2]	168.7	No
		K17223	soxX	L-cysteine S-thiosulfotransferase [EC:2.8.5.2]	76.93	No
		TIGR04555	soxC	sulfane dehydrogenase subunit SoxC	330	No
		K17225	soxC	sulfane dehydrogenase subunit SoxC	484.37	No
		K22622	soxD	S-disulfanyl-L-cysteine oxidoreductase SoxD [EC:1.8.2.6]	177.27	No
		K17226	soxY	sulfur-oxidizing protein SoxY	94.07	No
		TIGR04488	soxY	sulfur-oxidizing protein SoxY	125	No
		K17224	soxB	S-sulfosulfanyl-L-cysteine sulfohydrolase [EC:3.1.6.20]	435.63	No
		TIGR04486	soxB	S-sulfosulfanyl-L-cysteine sulfohydrolase [EC:3.1.6.20]	375	No
		K17227	soxZ	sulfur-oxidizing protein SoxZ	77.8	No
