# Supplementary material for: Genomics and metatranscriptomics of biogeochemical cycling and degradation of lignin-derived aromatic compounds in thermal swamp sediment
Source: ISME J. 2020 Nov 2;15(3):879–93. doi: 10.1038/s41396-020-00820-x (PMC8027834; doi:10.1038/s41396-020-00820-x)
Supplement: Supplementary file 4 — Data Set 2 [file 41396_2020_820_MOESM4_ESM.xlsx]

## Sheet: MAG.Statistics
BinID	Source	NCBI Accession	Completeness	Contamination	Coverage	GC	Genome Size (Mbp)	ORF Count	GTDB Classification
AB.1	Transcriptome-Metabat2	GIMM00000000	12.43	0.11	nd	64.3933	0.375191	959	d__Bacteria;p__Proteobacteria;c__Alphaproteobacteria;o__Sphingomonadales;f__Sphingomonadaceae;g__Altererythrobacter;s__
CO.1	Transcriptome-Metabat2	GIMN00000000	55.36	2.55	nd	65.8838	0.772047	2724	d__Bacteria;p__Proteobacteria;c__Gammaproteobacteria;o__Burkholderiales;f__Burkholderiaceae;g__Rubrivivax;s__
CO.2	Transcriptome-Metabat2	GIMO00000000	24.85	0	nd	65.8726	0.655001	2272	d__Bacteria;p__Proteobacteria;c__Gammaproteobacteria;o__Burkholderiales;f__Burkholderiaceae;g__Rubrivivax;s__
GB_GCA_001464735.1	GTDB	GCA_001464735.1	87.67	2.83	1.85	55.0713	4.11153	4252	d__Bacteria;p__Nitrospirota;c__Nitrospiria;o__Nitrospirales;f__Nitrospiraceae;g__Nitrospira;s__Nitrospira sp001464735
GB_GCA_001603415.1	GTDB	GCA_001603415.1	74.17	2	4.13	42.3467	2.45466	2147	d__Bacteria;p__Bacteroidota;c__Bacteroidia;o__Bacteroidales;f__BBW3;g__Bact-07;s__Bact-07 sp001603415
GB_GCA_002331335.1	GTDB	GCA_002331335.1	93.12	2.78	1.31	57.8933	3.5638	3577	d__Bacteria;p__Nitrospirota;c__Nitrospiria;o__Nitrospirales;f__Nitrospiraceae;g__Nitrospira;s__Nitrospira sp002331335
GB_GCA_002339725.1	GTDB	GCA_002339725.1	94.46	0.74	5.7	66.0841	2.4207	2464	d__Bacteria;p__Proteobacteria;c__Gammaproteobacteria;o__Burkholderiales;f__Hydrogenophilaceae;g__UBA3361;s__UBA3361 sp002339725
GB_GCA_002382645.1	GTDB	GCA_002382645.1	90.88	0.59	1.78	68.014	2.86262	2910	d__Bacteria;p__Desulfobacterota_A;c__Desulfovibrionia;o__Desulfovibrionales;f__Desulfovibrionaceae;g__Desulfovibrio_I;s__Desulfovibrio_I sp002382645
L.E.AB.13_1	Refined		81.69	4.52	24.99	63.724	4.35334	4162	d__Bacteria;p__Acidobacteriota;c__Acidobacteriae;o__Bryobacterales;f__Bryobacteraceae;g__UBA690;s__
L.E.AB.17	Refined		84.05	1.71	25.83	61.3069	3.72115	3306	d__Bacteria;p__Acidobacteriota;c__UBA6911;o__UBA6911;f__;g__;s__
L.E.AB.8	Refined		80.34	1.71	33.97	69.3835	2.14113	1938	d__Bacteria;p__Acidobacteriota;c__Thermoanaerobaculia;o__Thermoanaerobaculales;f__Thermoanaerobaculaceae;g__;s__
L.E.AP.13	Refined		81.83	0.13	22.55	64.1386	2.75381	2957	d__Bacteria;p__Proteobacteria;c__Alphaproteobacteria;o__Caulobacterales;f__Parvularculaceae;g__CV81;s__
L.E.AP.14	Refined		87.97	0	34.46	63.1023	2.79323	2748	d__Bacteria;p__Proteobacteria;c__Alphaproteobacteria;o__UBA1301;f__UBA1301;g__;s__
L.E.AP.15	Refined		93.4	4.51	37.12	65.6253	3.02581	3129	d__Bacteria;p__Proteobacteria;c__Alphaproteobacteria;o__Caulobacterales;f__Parvularculaceae;g__;s__
L.E.AP.16	Refined		56.26	11.88	24.1	67.3926	3.38214	3930	d__Bacteria;p__Proteobacteria;c__Gammaproteobacteria;o__Burkholderiales;f__Burkholderiaceae;g__Rubrivivax;s__
L.E.AP.19	Refined		82.81	0	35.08	69.1267	2.74204	2714	d__Bacteria;p__Proteobacteria;c__Alphaproteobacteria;o__UBA1301;f__;g__;s__
L.E.AP.25	Refined		89.43	2.33	41.25	64.5491	2.27917	2405	d__Bacteria;p__Proteobacteria;c__Gammaproteobacteria;o__Burkholderiales;f__Hydrogenophilaceae;g__UBA3361;s__
L.E.AP.33	Refined		76.2	1.18	35.52	57.5776	1.83741	1951	d__Bacteria;p__Proteobacteria;c__Gammaproteobacteria;o__Burkholderiales;f__Hydrogenophilaceae;g__;s__
L.E.AP.39	Refined		80.83	0.88	55.96	67.7884	2.973	3094	d__Bacteria;p__Proteobacteria;c__Alphaproteobacteria;o__Caulobacterales;f__Hyphomonadaceae;g__;s__
L.E.AP.42	Refined		96.03	1.55	62.86	64.5365	2.89696	2977	d__Bacteria;p__Proteobacteria;c__Gammaproteobacteria;o__Burkholderiales;f__Rhodocyclaceae;g__UBA2250;s__
L.E.AP.45	Refined		92.08	2.12	28.16	65.3554	4.07628	4248	d__Bacteria;p__Proteobacteria;c__Alphaproteobacteria;o__Rhizobiales;f__Xanthobacteraceae;g__Pseudorhodoplanes;s__
L.E.AR.1	Refined		100	0.97	39.91	54.5416	1.99393	2443	d__Archaea;p__Crenarchaeota;c__Nitrososphaeria;o__Nitrososphaerales;f__Nitrososphaeraceae;g__Nitrososphaera;s__
L.E.AR.18	Refined		90.65	2.8	46.99	40.7399	1.50158	1677	d__Archaea;p__Crenarchaeota;c__Bathyarchaeia;o__B26-1;f__UBA233;g__20-14-0-80-47-9;s__
L.E.AR.22	Refined		91.75	1.78	27.91	45.0228	1.28293	1512	d__Archaea;p__Crenarchaeota;c__Nitrososphaeria;o__Nitrososphaerales;f__;g__;s__
L.E.AR.33	Refined		97.2	6.4	31.78	42.0924	1.57788	1827	d__Archaea;p__Crenarchaeota;c__Bathyarchaeia;o__B26-1;f__UBA233;g__20-14-0-80-47-9;s__
L.E.AR.5	Refined		94.39	3.74	31.94	54.184	3.01304	2947	d__Archaea;p__Asgardarchaeota;c__Lokiarchaeia;o__Thorarchaeales;f__Thorarchaeaceae;g__;s__
L.E.CH.17	Refined		99.09	2	53.55	54.3966	4.03413	3704	d__Bacteria;p__Chloroflexota;c__Anaerolineae;o__Anaerolineales;f__envOPS12;g__UBA12294;s__
L.E.CH.35	Refined		91.25	1.98	62.95	48.5857	1.37764	1477	d__Bacteria;p__Chloroflexota;c__Dehalococcoidia;o__GIF9;f__AB-539-J10;g__RBG-13-51-36;s__
L.E.CH.39_1	Refined		94.97	0.94	57.29	67.7099	4.56744	3905	d__Bacteria;p__Chloroflexota;c__Chloroflexia;o__Chloroflexales;f__Chloroflexaceae;g__;s__
L.E.CH.43_1	Refined		92.58	3.82	29.67	53.0458	3.21689	3270	d__Bacteria;p__Chloroflexota;c__Anaerolineae;o__Anaerolineales;f__envOPS12;g__OLB14;s__
L.E.CH.5	Refined		99.69	0.66	48.15	62.3156	5.07608	4309	d__Bacteria;p__Chloroflexota;c__Chloroflexia;o__Chloroflexales;f__Roseiflexaceae;g__;s__
L.E.CH.6	Refined		83.64	0	43.3	60.0831	4.56983	4011	d__Bacteria;p__Chloroflexota;c__Anaerolineae;o__SBR1031;f__A4b;g__;s__
L.E.CH.71	Refined		88.18	0	51.3	61.2924	4.27159	3742	d__Bacteria;p__Chloroflexota;c__Anaerolineae;o__SBR1031;f__A4b;g__;s__
L.E.CH.8	Refined		92.73	2.91	90.25	56.7984	3.52699	3207	d__Bacteria;p__Chloroflexota;c__Anaerolineae;o__Anaerolineales;f__envOPS12;g__UBA12294;s__
L.E.CL.63	Refined		100	1.08	29.58	42.6113	8.07918	7058	d__Bacteria;p__Cyanobacteria;c__Cyanobacteriia;o__Cyanobacteriales;f__Nostocaceae;g__Fischerella;s__Fischerella sp000517105
L.E.D.11_1	Refined		88.71	2.26	86.59	44.9231	3.95082	3952	d__Bacteria;p__Desulfobacterota;c__BSN033;o__BSN033;f__UBA1163;g__;s__
L.E.D.56	Refined		96.29	3.91	30.16	56.4755	4.99786	4735	d__Bacteria;p__Desulfobacterota;c__BSN033;o__SM23-61;f__SM23-61;g__;s__
L.E.D.62	Refined		91.61	1.94	76.06	50.5189	3.41838	3305	d__Bacteria;p__Desulfobacterota;c__BSN033;o__BSN033;f__UBA1163;g__;s__
L.E.D.9	Refined		94.44	1.14	66.18	36.6974	1.67509	1752	d__Bacteria;p__Nitrospirota;c__Thermodesulfovibrionia;o__Thermodesulfovibrionales;f__SM23-35;g__;s__
L.E.EP.2	Refined		83.17	1.14	18.54	28.8278	1.41177	1675	d__Bacteria;p__Campylobacterota;c__Campylobacteria;o__Campylobacterales;f__;g__;s__
L.E.IG.10_17	Refined		88.83	4.47	41.99	35.4693	3.25327	3050	d__Bacteria;p__Bacteroidota;c__Ignavibacteria;o__Ignavibacteriales;f__Ignavibacteriaceae;g__;s__
L.E.IG.5	Refined		89.66	1.12	50.2	36.0426	2.91128	2582	d__Bacteria;p__Bacteroidota;c__Ignavibacteria;o__Ignavibacteriales;f__Ignavibacteriaceae;g__;s__
L.E.IG.6	Refined		95.81	1.63	23.49	35.3517	3.8879	3557	d__Bacteria;p__Bacteroidota;c__Ignavibacteria;o__Ignavibacteriales;f__Ignavibacteriaceae;g__XYD12-FULL-36-8;s__
L.E.N.18	Refined		93.88	4.14	36.62	56.0184	3.52169	3795	d__Bacteria;p__Nitrospirota;c__Nitrospiria;o__Nitrospirales;f__Nitrospiraceae;g__Palsa-1315;s__
L.E.N.5_1	Refined		92.27	2.73	50.56	34.5654	2.15379	2062	d__Bacteria;p__Nitrospirota;c__Thermodesulfovibrionia;o__Thermodesulfovibrionales;f__SM23-35;g__UBA2194;s__
L.E.N.7	Refined		92.73	2.73	88.17	36.108	2.10667	2079	d__Bacteria;p__Nitrospirota;c__Thermodesulfovibrionia;o__Thermodesulfovibrionales;f__SM23-35;g__;s__
LS.5	Transcriptome-Metabat2		14.42	0.23	nd	64.5999	0.446705	444	d__Bacteria;p__Proteobacteria;c__Alphaproteobacteria;o__Caulobacterales;f__Parvularculaceae;g__CV81;s__
LS.6	Transcriptome-Metabat2	GIMR00000000	14.61	0.17	nd	66.3447	0.497583	634	d__Bacteria;p__Proteobacteria;c__Alphaproteobacteria;o__Sphingomonadales;f__Sphingomonadaceae;g__Porphyrobacter;s__
LS.9	Transcriptome-Metabat2	GIMP00000000	19.7	1.88	nd	64.2419	0.615268	786	d__Bacteria;p__Proteobacteria;c__Alphaproteobacteria;o__Sphingomonadales;f__Sphingomonadaceae;g__Altererythrobacter;s__
MB2.1	Metabat2		84.7	2	nd	64.7054	4.2042	3593	d__Bacteria;p__Chloroflexota;c__Anaerolineae;o__;f__;g__;s__
MB2.10	Metabat2		89.09	5.45	nd	64.0314	5.49957	4920	d__Bacteria;p__Chloroflexota;c__Anaerolineae;o__SBR1031;f__;g__;s__
MB2.100	Metabat2		48.27	0.71	nd	64.4444	2.21948	2387	d__Bacteria;p__Chloroflexota;c__Chloroflexia;o__Chloroflexales;f__Chloroflexaceae;g__;s__
MB2.102	Metabat2		69.39	0.93	nd	39.5264	0.61568	673	d__Archaea;p__Nanoarchaeota;c__Nanoarchaeia;o__Pacearchaeales;f__UBA284;g__;s__
MB2.103	Metabat2		94.44	0	nd	69.1545	3.34208	3260	d__Bacteria;p__Proteobacteria;c__Alphaproteobacteria;o__UBA1301;f__;g__;s__
MB2.104	Metabat2		85.76	0.91	nd	59.1367	3.23325	2837	d__Bacteria;p__Chloroflexota;c__Anaerolineae;o__SBR1031;f__UBA3940;g__;s__
MB2.106	Metabat2		87.67	2.63	nd	40.6029	3.2834	3130	d__Bacteria;p__Bacteroidota;c__Ignavibacteria;o__Ignavibacteriales;f__Ignavibacteriaceae_A;g__;s__
MB2.107	Metabat2		77.88	9.36	nd	49.1311	3.18845	3408	d__Bacteria;p__Desulfobacterota;c__BSN033;o__BSN033;f__UBA1163;g__;s__
MB2.109	Metabat2		37.43	0.92	nd	65.393	0.956777	1079	d__Bacteria;p__Chloroflexota;c__Anaerolineae;o__;f__;g__;s__
MB2.11	Metabat2		94.44	2.26	nd	53.1542	6.79966	5440	d__Bacteria;p__KSB1;c__UBA2214;o__UBA2214;f__;g__;s__
MB2.110	Metabat2		85.02	8.75	nd	65.4745	4.56882	4326	d__Bacteria;p__Verrucomicrobiota;c__Verrucomicrobiae;o__Pedosphaerales;f__;g__;s__
MB2.111	Metabat2		98.9	3.3	nd	57.6519	4.55318	4173	d__Bacteria;p__;c__;o__;f__;g__;s__
MB2.112	Metabat2		40.78	1.1	nd	50.7082	2.51684	2736	d__Bacteria;p__KSB1;c__UBA2214;o__UBA2214;f__;g__;s__
MB2.113	Metabat2		22.1	0	nd	66.9523	2.92763	3208	d__Bacteria;p__Proteobacteria;c__Gammaproteobacteria;o__Burkholderiales;f__Ga0077523;g__;s__
MB2.114	Metabat2		99.28	4.05	nd	66.156	4.68893	4145	d__Bacteria;p__Verrucomicrobiota;c__Verrucomicrobiae;o__;f__;g__;s__
MB2.115	Metabat2		34.15	0.5	nd	66.4589	0.963723	1133	d__Bacteria;p__Proteobacteria;c__Alphaproteobacteria;o__Rhodospirillales_A;f__;g__;s__
MB2.116	Metabat2		19.31	0	nd	53.8896	1.96986	2129	d__Bacteria;p__Cyanobacteria;c__Vampirovibrionia;o__Obscuribacterales;f__Obscuribacteraceae;g__QKMZ01;s__
MB2.117	Metabat2		97	0.88	nd	65.7561	3.01823	3011	d__Bacteria;p__Proteobacteria;c__Alphaproteobacteria;o__Caulobacterales;f__Parvularculaceae;g__;s__
MB2.118	Metabat2		94.86	4.67	nd	41.4278	1.63508	1834	d__Archaea;p__Crenarchaeota;c__Bathyarchaeia;o__B26-1;f__UBA233;g__20-14-0-80-47-9;s__
MB2.119	Metabat2		95.67	4.27	nd	60.0509	4.17298	3598	d__Bacteria;p__Acidobacteriota;c__UBA6911;o__UBA6911;f__UBA6911;g__;s__
MB2.12	Metabat2		99.69	98.48	nd	66.3115	11.4555	10496	d__Bacteria;p__Acidobacteriota;c__Acidobacteriae;o__Bryobacterales;f__Bryobacteraceae;g__;s__
MB2.121	Metabat2		88.84	5.45	nd	58.6216	7.93619	7110	d__Bacteria;p__Chloroflexota;c__Anaerolineae;o__4572-78;f__NAK82;g__;s__
MB2.122	Metabat2		98.13	4.67	nd	40.6889	1.59967	1789	d__Archaea;p__Crenarchaeota;c__Bathyarchaeia;o__B26-1;f__UBA233;g__20-14-0-80-47-9;s__
MB2.123	Metabat2		59.39	0	nd	61.6319	1.64077	1456	d__Bacteria;p__Chloroflexota;c__Anaerolineae;o__SBR1031;f__UBA3940;g__;s__
MB2.124	Metabat2		12.38	0.78	nd	30.0463	0.536689	619	d__Bacteria;p__Acidobacteriota;c__Thermoanaerobaculia;o__UBA2201;f__UBA2201;g__;s__
MB2.125	Metabat2		75.38	6.66	nd	37.4142	2.06596	2138	d__Bacteria;p__Zixibacteria;c__MSB-5A5;o__MSB-5A5;f__;g__;s__
MB2.126	Metabat2		66.71	17.14	nd	65.9592	3.24096	3314	d__Bacteria;p__Chloroflexota;c__Anaerolineae;o__;f__;g__;s__
MB2.127	Metabat2		95.8	1.7	nd	66.6843	3.53157	3056	d__Bacteria;p__Planctomycetota;c__Phycisphaerae;o__UBA1845;f__Fen-1342;g__;s__
MB2.128	Metabat2		94.51	71.6	nd	60.1756	6.22646	6156	d__Bacteria;p__Desulfobacterota;c__Desulfobaccia;o__Desulfobaccales;f__0-14-0-80-60-11;g__;s__
MB2.129	Metabat2		56.54	3.26	nd	62.7971	2.40438	2577	d__Bacteria;p__Chloroflexota;c__Anaerolineae;o__Thermoflexales;f__Fen-1058;g__;s__
MB2.131	Metabat2		32.89	0.43	nd	67.2466	1.71932	1858	d__Bacteria;p__Desulfobacterota;c__Desulfobacteria;o__Desulfobacterales;f__Desulfosarcinaceae_B;g__;s__
MB2.132	Metabat2		93.85	5.61	nd	46.3612	2.04313	2203	d__Archaea;p__Crenarchaeota;c__Bathyarchaeia;o__B26-1;f__UBA233;g__;s__
MB2.133	Metabat2		80.91	1.82	nd	58.6952	2.94901	2989	d__Bacteria;p__Chloroflexota;c__Anaerolineae;o__Anaerolineales;f__envOPS12;g__UBA7227;s__
MB2.134	Metabat2		98.86	6.45	nd	37.2876	4.24472	3594	d__Bacteria;p__Poribacteria;c__;o__;f__;g__;s__
MB2.135	Metabat2		50.03	16.58	nd	58.2641	1.32364	1672	d__Bacteria;p__Patescibacteria;c__Paceibacteria;o__UBA9983_A;f__UBA2163;g__;s__
MB2.136	Metabat2		61.82	5.64	nd	51.4033	2.57964	2281	d__Bacteria;p__Chloroflexota;c__Anaerolineae;o__Anaerolineales;f__UBA4823;g__;s__
MB2.137	Metabat2		79.86	4.36	nd	66.6732	3.85333	3561	d__Bacteria;p__Verrucomicrobiota;c__Verrucomicrobiae;o__Pedosphaerales;f__;g__;s__
MB2.138	Metabat2		94.51	0.55	nd	66.6955	3.19505	2698	d__Bacteria;p__Eisenbacteria;c__RBG-16-71-46;o__;f__;g__;s__
MB2.139	Metabat2		95.91	4.85	nd	60.8861	5.77766	5044	d__Bacteria;p__Chloroflexota;c__Anaerolineae;o__Promineofilales;f__;g__;s__
MB2.14	Metabat2		66.16	7.7	nd	64.8341	3.16782	3655	d__Bacteria;p__Proteobacteria;c__Alphaproteobacteria;o__Rhizobiales;f__Hyphomicrobiaceae;g__Ga0077555;s__
MB2.140	Metabat2		28.97	3.45	nd	60.7492	1.05854	1269	d__Bacteria;p__Chloroflexota;c__Anaerolineae;o__Anaerolineales;f__envOPS12;g__UBA877;s__
MB2.141	Metabat2		81.63	6.05	nd	70.171	3.08849	3283	d__Bacteria;p__Proteobacteria;c__Gammaproteobacteria;o__Steroidobacterales;f__Steroidobacteraceae;g__SG8-30;s__
MB2.142	Metabat2		21.32	0	nd	33.9447	1.12756	1199	d__Bacteria;p__Bacteroidota;c__Bacteroidia;o__Bacteroidales;f__CG2-30-32-10;g__;s__
MB2.143	Metabat2		81.8	2.02	nd	67.6801	2.87569	2273	d__Bacteria;p__Chloroflexota;c__Anaerolineae;o__;f__;g__;s__
MB2.144	Metabat2		95.45	3.41	nd	68.5002	5.55231	4206	d__Bacteria;p__Planctomycetota;c__Brocadiae;o__;f__;g__;s__
MB2.145	Metabat2		96.21	0.87	nd	57.8754	2.5121	2662	d__Bacteria;p__Proteobacteria;c__Gammaproteobacteria;o__Burkholderiales;f__Hydrogenophilaceae;g__;s__
MB2.146	Metabat2		93.79	8.18	nd	69.2559	5.01026	4602	d__Bacteria;p__Chloroflexota;c__Anaerolineae;o__Anaerolineales;f__UBA6663;g__;s__
MB2.147	Metabat2		23.28	0	nd	64.9745	1.117	1346	d__Bacteria;p__Proteobacteria;c__Alphaproteobacteria;o__Caulobacterales;f__Hyphomonadaceae;g__UBA7672;s__
MB2.148	Metabat2		74.47	0	nd	54.7991	0.666514	800	d__Archaea;p__Micrarchaeota;c__Micrarchaeia;o__UBA10214;f__UBA10214;g__;s__
MB2.149	Metabat2		94.02	5.35	nd	57.5197	5.6793	5460	d__Bacteria;p__Cyanobacteria;c__Vampirovibrionia;o__Obscuribacterales;f__;g__;s__
MB2.15	Metabat2		61.55	0	nd	48.9382	1.0205	1038	d__Bacteria;p__Patescibacteria;c__Microgenomatia;o__UBA10105;f__UBA927;g__;s__
MB2.150	Metabat2		96.3	3.42	nd	69.2635	3.68105	3332	d__Bacteria;p__Acidobacteriota;c__Mor1;o__Mor1;f__;g__;s__
MB2.151	Metabat2		25.55	0.43	nd	52.9951	0.454557	578	d__Bacteria;p__Patescibacteria;c__Microgenomatia;o__Levybacterales;f__;g__;s__
MB2.152	Metabat2		26.06	0.93	nd	51.9543	0.866208	1247	d__Archaea;p__Nanoarchaeota;c__Nanoarchaeia;o__Woesearchaeales;f__UBA9642;g__UBA9642;s__
MB2.153	Metabat2		54.66	0.18	nd	53.3637	1.99816	2107	d__Bacteria;p__Chloroflexota;c__Anaerolineae;o__Anaerolineales;f__UBA6092;g__;s__
MB2.154	Metabat2		59.54	0	nd	35.0111	0.591227	654	d__Bacteria;p__Patescibacteria;c__Paceibacteria;o__Paceibacterales;f__;g__;s__
MB2.155	Metabat2		96.94	88.04	nd	67.1906	5.64909	5791	d__Bacteria;p__Proteobacteria;c__Gammaproteobacteria;o__Burkholderiales;f__Hydrogenophilaceae;g__UBA3361;s__
MB2.156	Metabat2		69.05	11.68	nd	42.6606	1.38989	1720	d__Archaea;p__Crenarchaeota;c__Bathyarchaeia;o__B26-1;f__UBA233;g__20-14-0-80-47-9;s__
MB2.157	Metabat2		52.75	1.12	nd	52.8386	0.868459	930	d__Bacteria;p__Patescibacteria;c__Gracilibacteria;o__UBA1369;f__UBA1369;g__PALSA-1335;s__
MB2.158	Metabat2		94.59	6.42	nd	63.4763	6.44697	6236	d__Bacteria;p__Acidobacteriota;c__Acidobacteriae;o__Bryobacterales;f__Bryobacteraceae;g__UBA690;s__
MB2.16	Metabat2		27.07	2.33	nd	66.5291	2.25877	2753	d__Bacteria;p__Myxococcota;c__UBA9160;o__;f__;g__;s__
MB2.160	Metabat2		76.24	7.88	nd	48.637	3.26772	3489	d__Bacteria;p__Desulfobacterota;c__BSN033;o__BSN033;f__UBA1163;g__;s__
MB2.161	Metabat2		90.91	0.91	nd	61.2826	4.65535	4102	d__Bacteria;p__Chloroflexota;c__Anaerolineae;o__SBR1031;f__A4b;g__;s__
MB2.162	Metabat2		40.22	0.71	nd	52.7654	1.99867	2282	d__Bacteria;p__Cyanobacteria;c__Cyanobacteriia;o__Thermosynechococcales;f__Thermosynechococcaceae;g__;s__
MB2.163	Metabat2		16.36	0	nd	67.6623	0.595462	665	d__Bacteria;p__Spirochaetota;c__Spirochaetia;o__Treponematales;f__UBA12059;g__;s__
MB2.164	Metabat2		65.17	0.48	nd	58.3927	2.75925	2908	d__Bacteria;p__Spirochaetota;c__UBA4802;o__UBA4802;f__UBA5368;g__;s__
MB2.165	Metabat2		62.82	3.62	nd	71.0372	3.50531	3792	d__Bacteria;p__Myxococcota;c__UBA9160;o__UBA9160;f__UBA6930;g__;s__
MB2.166	Metabat2		87.68	2.49	nd	51.6196	3.54742	3484	d__Bacteria;p__Bacteroidota;c__Bacteroidia;o__Chitinophagales;f__UBA10324;g__;s__
MB2.167	Metabat2		88.97	3.47	nd	50.7933	1.96193	2105	d__Bacteria;p__Chloroflexota;c__Dehalococcoidia;o__SZUA-161;f__SZUA-161;g__;s__
MB2.168	Metabat2		92.97	5.96	nd	56.0354	3.62365	3892	d__Bacteria;p__Nitrospirota;c__Nitrospiria;o__Nitrospirales;f__Nitrospiraceae;g__Palsa-1315;s__
MB2.17	Metabat2		97.35	4.67	nd	43.9232	1.93837	2235	d__Archaea;p__Crenarchaeota;c__Bathyarchaeia;o__B26-1;f__BA1;g__;s__
MB2.170	Metabat2		88.64	3.64	nd	64.5757	4.70138	4514	d__Bacteria;p__Chloroflexota;c__Anaerolineae;o__SBR1031;f__;g__;s__
MB2.171	Metabat2		94.66	5.84	nd	42.3994	3.21501	2928	d__Bacteria;p__Bacteroidota;c__Bacteroidia;o__Bacteroidales;f__UBA12481;g__;s__
MB2.172	Metabat2		93.34	1.1	nd	39.1542	2.2267	2130	d__Bacteria;p__WOR-3;c__WOR-3;o__SM23-42;f__;g__;s__
MB2.173	Metabat2		87.85	3.95	nd	50.9627	2.32111	2376	d__Bacteria;p__Zixibacteria;c__MSB-5A5;o__GN15;f__PGXB01;g__;s__
MB2.174	Metabat2		86.72	3.3	nd	68.0915	2.99552	3213	d__Bacteria;p__Proteobacteria;c__Gammaproteobacteria;o__Acidiferrobacterales;f__Sulfurifustaceae;g__SM1-46;s__
MB2.175	Metabat2		28.63	1.14	nd	69.9498	1.39516	1461	d__Bacteria;p__Planctomycetota;c__Brocadiae;o__MHYJ01;f__;g__;s__
MB2.176	Metabat2		44.02	3.61	nd	33.7485	0.472166	578	d__Bacteria;p__Patescibacteria;c__Paceibacteria;o__Paceibacterales;f__GCA-002788555;g__;s__
MB2.177	Metabat2		43.01	8.76	nd	60.2842	2.24692	2830	d__Bacteria;p__Desulfobacterota;c__Syntrophobacteria;o__Syntrophobacterales;f__Syntrophobacteraceae;g__;s__
MB2.178	Metabat2		51.61	5.3	nd	43.2786	2.65867	3033	d__Bacteria;p__Desulfobacterota;c__BSN033;o__BSN033;f__UBA1163;g__;s__
MB2.179	Metabat2		80.43	12.43	nd	57.6987	3.91573	4213	d__Bacteria;p__Chloroflexota;c__Anaerolineae;o__UBA4142;f__UBA4142;g__UBA4142;s__
MB2.18	Metabat2		83.18	1.82	nd	57.0266	3.08357	3039	d__Bacteria;p__Chloroflexota;c__Anaerolineae;o__Anaerolineales;f__envOPS12;g__;s__
MB2.180	Metabat2		96.93	7.26	nd	35.9785	3.59472	3182	d__Bacteria;p__Bacteroidota;c__Ignavibacteria;o__Ignavibacteriales;f__Ignavibacteriaceae;g__;s__
MB2.181	Metabat2		72.84	5.71	nd	61.0291	3.17301	3480	d__Bacteria;p__Armatimonadota;c__Fimbriimonadia;o__Fimbriimonadales;f__;g__;s__
MB2.182	Metabat2		99.69	0.66	nd	62.3222	5.1073	4339	d__Bacteria;p__Chloroflexota;c__Chloroflexia;o__Chloroflexales;f__Roseiflexaceae;g__;s__
MB2.183	Metabat2		87.15	6.7	nd	37.1045	3.01195	2752	d__Bacteria;p__Bacteroidota;c__Ignavibacteria;o__Ignavibacteriales;f__Ignavibacteriaceae;g__BMS3ABIN03;s__
MB2.184	Metabat2		50.6	0	nd	40.743	1.56728	1556	d__Bacteria;p__Bacteroidota;c__Bacteroidia;o__Bacteroidales;f__vadinHA17;g__UBA8202;s__
MB2.185	Metabat2		99.03	108.29	nd	45.1909	3.97769	4441	d__Archaea;p__Crenarchaeota;c__Bathyarchaeia;o__B26-1;f__UBA233;g__;s__
MB2.186	Metabat2		77.21	13.49	nd	59.3879	3.84973	4390	d__Bacteria;p__Desulfobacterota;c__Syntrophobacteria;o__Syntrophobacterales;f__Syntrophobacteraceae;g__;s__
MB2.187	Metabat2		93.39	3.74	nd	48.9903	1.74911	2005	d__Archaea;p__Crenarchaeota;c__Bathyarchaeia;o__B26-1;f__;g__;s__
MB2.188	Metabat2		27.27	0	nd	46.3586	1.01062	928	d__Bacteria;p__Chloroflexota;c__Anaerolineae;o__Anaerolineales;f__UBA4823;g__RBG-16-57-11;s__
MB2.189	Metabat2		50.24	10.11	nd	54.997	3.24465	4544	d__Bacteria;p__Campylobacterota;c__Campylobacteria;o__;f__;g__;s__
MB2.19	Metabat2		96.6	2.75	nd	44.7005	1.26689	1488	d__Archaea;p__Crenarchaeota;c__Nitrososphaeria;o__Nitrososphaerales;f__;g__;s__
MB2.190	Metabat2		87.73	1.82	nd	55.6153	3.7225	3853	d__Bacteria;p__Chloroflexota;c__Anaerolineae;o__Anaerolineales;f__envOPS12;g__UBA5195;s__
MB2.191	Metabat2		80.67	29.08	nd	61.8664	2.9917	3656	d__Bacteria;p__Proteobacteria;c__Gammaproteobacteria;o__Halothiobacillales;f__Halothiobacillaceae;g__28-57-27;s__
MB2.192	Metabat2		73.74	0	nd	35.3689	2.45403	2218	d__Bacteria;p__Bacteroidota;c__Ignavibacteria;o__Ignavibacteriales;f__Ignavibacteriaceae;g__;s__
MB2.193	Metabat2		54.57	1.64	nd	67.8125	1.65198	1499	d__Bacteria;p__Chloroflexota;c__Anaerolineae;o__;f__;g__;s__
MB2.194	Metabat2		98.25	132.06	nd	61.0256	10.4569	11229	d__Bacteria;p__Desulfobacterota;c__Desulfobacteria;o__Desulfobacterales;f__Desulfosarcinaceae_B;g__;s__
MB2.195	Metabat2		58.09	0.93	nd	45.707	0.663679	684	d__Bacteria;p__Patescibacteria;c__Paceibacteria;o__UBA9983_A;f__UBA2163;g__;s__
MB2.196	Metabat2		88.36	3.18	nd	56.5663	6.32069	5568	d__Bacteria;p__Chloroflexota;c__Anaerolineae;o__4572-78;f__;g__;s__
MB2.197	Metabat2		72.71	2.64	nd	63.1386	2.47707	2635	d__Bacteria;p__Proteobacteria;c__Gammaproteobacteria;o__Ectothiorhodospirales;f__;g__;s__
MB2.198	Metabat2		87.96	1.1	nd	49.5428	1.67111	1672	d__Bacteria;p__UBA10199;c__UBA10199;o__2-02-FULL-44-16;f__;g__;s__
MB2.199	Metabat2		97.74	0.55	nd	57.9821	3.20175	2602	d__Bacteria;p__AABM5-125-24;c__;o__;f__;g__;s__
MB2.2	Metabat2		82.83	0.13	nd	64.1211	2.85648	3048	d__Bacteria;p__Proteobacteria;c__Alphaproteobacteria;o__Caulobacterales;f__Parvularculaceae;g__CV81;s__
MB2.20	Metabat2		85.91	8.41	nd	42.6664	1.49028	1772	d__Archaea;p__Crenarchaeota;c__Bathyarchaeia;o__B26-1;f__UBA233;g__20-14-0-80-47-9;s__
MB2.200	Metabat2		96.97	6.09	nd	59.8315	6.03033	5255	d__Bacteria;p__Chloroflexota;c__Anaerolineae;o__Thermoflexales;f__;g__;s__
MB2.201	Metabat2		62.12	0	nd	53.6818	2.57075	2801	d__Bacteria;p__Chloroflexota;c__Anaerolineae;o__Anaerolineales;f__envOPS12;g__OLB14;s__
MB2.202	Metabat2		26.22	0	nd	38.0119	0.256401	311	d__Bacteria;p__Patescibacteria;c__Paceibacteria;o__UBA9983_A;f__UBA11359;g__;s__
MB2.204	Metabat2		15.66	0.91	nd	52.8034	0.872307	999	d__Bacteria;p__Chloroflexota;c__Anaerolineae;o__Anaerolineales;f__envOPS12;g__UBA12294;s__
MB2.205	Metabat2		93.34	1.8	nd	65.4305	4.1501	4313	d__Bacteria;p__Proteobacteria;c__Alphaproteobacteria;o__Rhizobiales;f__Xanthobacteraceae;g__Pseudorhodoplanes;s__
MB2.206	Metabat2		73.27	0	nd	66.6605	3.24917	2751	d__Bacteria;p__Chloroflexota;c__Chloroflexia;o__Chloroflexales;f__Chloroflexaceae;g__;s__
MB2.207	Metabat2		97.02	1.04	nd	67.8819	3.50756	3643	d__Bacteria;p__Proteobacteria;c__Alphaproteobacteria;o__Caulobacterales;f__Hyphomonadaceae;g__;s__
MB2.208	Metabat2		46.31	1.33	nd	39.3853	1.99334	2278	d__Bacteria;p__Desulfobacterota;c__BSN033;o__BSN033;f__UBA1163;g__;s__
MB2.209	Metabat2		80.61	2.73	nd	57.8331	4.39624	4573	d__Bacteria;p__Chloroflexota;c__Anaerolineae;o__UBA7937;f__;g__;s__
MB2.21	Metabat2		96.07	0.55	nd	33.8718	3.10893	2531	d__Bacteria;p__Bacteroidota;c__Kapabacteria;o__Kapabacteriales;f__XYC2-FULL-35-21;g__;s__
MB2.210	Metabat2		92.66	4.16	nd	53.8643	4.0101	3731	d__Bacteria;p__Chloroflexota;c__Anaerolineae;o__UBA4142;f__UBA4142;g__UBA4142;s__
MB2.211	Metabat2		48.11	3.34	nd	63.8365	1.57605	2098	d__Bacteria;p__Proteobacteria;c__Gammaproteobacteria;o__Burkholderiales;f__Hydrogenophilaceae;g__Thiobacillus;s__
MB2.212	Metabat2		87.55	3.84	nd	55.4911	4.75856	4878	d__Bacteria;p__Desulfobacterota;c__Desulfobacteria;o__Desulfatiglandales;f__HGW-15;g__;s__
MB2.213	Metabat2		79.03	5.45	nd	67.7251	2.65704	2800	d__Bacteria;p__Chloroflexota;c__Anaerolineae;o__Anaerolineales;f__;g__;s__
MB2.214	Metabat2		95.21	1.03	nd	65.1795	2.66003	2720	d__Bacteria;p__Proteobacteria;c__Gammaproteobacteria;o__Burkholderiales;f__Rhodocyclaceae;g__UBA2250;s__
MB2.215	Metabat2		97.49	252.96	nd	66.9641	18.7285	21428	d__Bacteria;p__Proteobacteria;c__Gammaproteobacteria;o__Burkholderiales;f__;g__;s__
MB2.216	Metabat2		34.78	5.64	nd	51.6409	2.81093	3932	d__Bacteria;p__RBG-13-66-14;c__;o__;f__;g__;s__
MB2.217	Metabat2		37.36	2.39	nd	68.3945	2.51395	1996	d__Bacteria;p__Verrucomicrobiota;c__Verrucomicrobiae;o__Pedosphaerales;f__UBA11320;g__;s__
MB2.218	Metabat2		53.76	2.48	nd	46.8993	1.2345	1628	d__Bacteria;p__Patescibacteria;c__Microgenomatia;o__UBA1406;f__GWC2-37-13;g__GWC2-37-13;s__
MB2.219	Metabat2		92.82	2.56	nd	53.8721	2.82647	2560	d__Bacteria;p__Acidobacteriota;c__Aminicenantia;o__Aminicenantales;f__UBA8522;g__;s__
MB2.22	Metabat2		25.61	1.05	nd	68.6048	0.981062	1047	d__Bacteria;p__Acidobacteriota;c__Thermoanaerobaculia;o__Thermoanaerobaculales;f__FEB-10;g__FEB-10;s__
MB2.220	Metabat2		95.83	501.54	nd	42.112	12.4801	15569	d__Bacteria;p__Proteobacteria;c__Gammaproteobacteria;o__Burkholderiales;f__Hydrogenophilaceae;g__;s__
MB2.221	Metabat2		97.27	4.55	nd	34.5827	2.55256	2457	d__Bacteria;p__Nitrospirota;c__Thermodesulfovibrionia;o__Thermodesulfovibrionales;f__SM23-35;g__UBA2194;s__
MB2.222	Metabat2		86.77	8.13	nd	36.2528	3.61381	3915	d__Bacteria;p__Desulfobacterota;c__BSN033;o__BSN033;f__UBA1163;g__;s__
MB2.223	Metabat2		67.8	1.47	nd	69.4295	3.38815	3445	d__Bacteria;p__Armatimonadota;c__UBA10988;o__UBA10988;f__UBA10988;g__;s__
MB2.224	Metabat2		29.64	0.82	nd	64.4357	1.37896	1631	d__Bacteria;p__Proteobacteria;c__Alphaproteobacteria;o__Dongiales;f__Dongiaceae;g__;s__
MB2.225	Metabat2		65.86	2.58	nd	63.1508	1.88457	2263	d__Bacteria;p__Proteobacteria;c__Gammaproteobacteria;o__Burkholderiales;f__Hydrogenophilaceae;g__;s__
MB2.227	Metabat2		29.99	0	nd	48.559	0.479582	620	d__Archaea;p__Crenarchaeota;c__Bathyarchaeia;o__B26-1;f__BA1;g__;s__
MB2.228	Metabat2		87.91	2.27	nd	54.5933	4.54832	4433	d__Bacteria;p__Chloroflexota;c__Anaerolineae;o__Anaerolineales;f__envOPS12;g__;s__
MB2.229	Metabat2		62.93	43.79	nd	54.8515	5.05757	7202	d__Bacteria;p__UBA2233;c__;o__;f__;g__;s__
MB2.23	Metabat2		96.59	2.27	nd	51.4049	2.41095	2215	d__Bacteria;p__Planctomycetota;c__Phycisphaerae;o__SG8-4;f__SG8-4;g__UBA7708;s__
MB2.230	Metabat2		70.97	0.55	nd	32.0267	2.18572	2075	d__Bacteria;p__Bacteroidota;c__Kapabacteria;o__Kapabacteriales;f__XYC2-FULL-35-21;g__;s__
MB2.231	Metabat2		26.65	0	nd	69.5058	1.2063	1377	d__Bacteria;p__Proteobacteria;c__Alphaproteobacteria;o__Geminicoccales;f__Geminicoccaceae;g__;s__
MB2.232	Metabat2		42.74	4.01	nd	65.7982	1.9988	2372	d__Bacteria;p__Proteobacteria;c__Gammaproteobacteria;o__Burkholderiales;f__Burkholderiaceae;g__;s__
MB2.233	Metabat2		92.77	4.04	nd	55.713	2.72251	2462	d__Bacteria;p__Planctomycetota;c__Phycisphaerae;o__SG8-4;f__SG8-4;g__;s__
MB2.234	Metabat2		55.55	5.17	nd	61.5498	3.08492	4501	d__Bacteria;p__Proteobacteria;c__Gammaproteobacteria;o__Burkholderiales;f__RBG-16-58-11;g__RBG-16-58-11;s__
MB2.235	Metabat2		78.52	2.48	nd	65.9126	3.81481	3399	d__Bacteria;p__Verrucomicrobiota;c__Verrucomicrobiae;o__Pedosphaerales;f__Pedosphaeraceae;g__;s__
MB2.236	Metabat2		92.75	0	nd	27.424	2.41453	2106	d__Bacteria;p__Spirochaetota;c__;o__;f__;g__;s__
MB2.237	Metabat2		33.95	1.52	nd	67.7771	1.58329	1608	d__Bacteria;p__Planctomycetota;c__Phycisphaerae;o__UBA1845;f__UBA1845;g__;s__
MB2.238	Metabat2		85.67	3.74	nd	30.0553	4.55377	4730	d__Archaea;p__Asgardarchaeota;c__Lokiarchaeia;o__CR-4;f__;g__;s__
MB2.239	Metabat2		92.78	3.99	nd	64.6217	2.36586	2488	d__Bacteria;p__Proteobacteria;c__Gammaproteobacteria;o__Burkholderiales;f__Hydrogenophilaceae;g__UBA3361;s__
MB2.24	Metabat2		32.12	0	nd	67.4036	2.18409	2018	d__Bacteria;p__Chloroflexota;c__Anaerolineae;o__SBR1031;f__UBA3940;g__;s__
MB2.240	Metabat2		98.32	1.68	nd	32.6562	3.13566	2848	d__Bacteria;p__Bacteroidota;c__Ignavibacteria;o__Ignavibacteriales;f__Melioribacteraceae;g__;s__
MB2.241	Metabat2		96.14	1.81	nd	49.9526	4.92374	4643	d__Bacteria;p__Cyanobacteria;c__Cyanobacteriia;o__Leptolyngbyales;f__Leptolyngbyaceae;g__JSC-12;s__
MB2.243	Metabat2		96.94	3.91	nd	56.2344	5.58012	5302	d__Bacteria;p__Desulfobacterota;c__BSN033;o__SM23-61;f__SM23-61;g__;s__
MB2.244	Metabat2		63.33	0	nd	35.0157	0.671151	672	d__Bacteria;p__Patescibacteria;c__Paceibacteria;o__Paceibacterales;f__Staskawiczbacteraceae;g__;s__
MB2.245	Metabat2		26.85	0	nd	63.2977	1.5844	2008	d__Bacteria;p__Proteobacteria;c__Alphaproteobacteria;o__Rhizobiales;f__Xanthobacteraceae;g__BOG-931;s__
MB2.246	Metabat2		99.09	4.73	nd	54.4054	4.16673	3857	d__Bacteria;p__Chloroflexota;c__Anaerolineae;o__Anaerolineales;f__envOPS12;g__UBA12294;s__
MB2.247	Metabat2		16.19	0.4	nd	56.0499	0.441428	556	d__Bacteria;p__Patescibacteria;c__Microgenomatia;o__UBA10105;f__UBA927;g__UBA927;s__
MB2.248	Metabat2		91.61	34.36	nd	55.5622	5.12421	6034	d__Bacteria;p__Chloroflexota;c__Anaerolineae;o__Anaerolineales;f__envOPS12;g__OLB14;s__
MB2.249	Metabat2		87.81	5	nd	54.0459	4.79366	4678	d__Bacteria;p__Desulfobacterota;c__BSN033;o__SM23-61;f__SM23-61;g__;s__
MB2.25	Metabat2		82.01	3.96	nd	62.7451	3.56537	3487	d__Bacteria;p__Chloroflexota;c__;o__;f__;g__;s__
MB2.250	Metabat2		80.11	4.08	nd	60.8409	2.69719	2688	d__Bacteria;p__Chloroflexota;c__Anaerolineae;o__UBA2200;f__UBA2200;g__;s__
MB2.251	Metabat2		67.68	0.55	nd	64.6905	1.87345	1965	d__Bacteria;p__Fermentibacterota;c__Fermentibacteria;o__Fermentibacterales;f__Fermentibacteraceae;g__;s__
MB2.252	Metabat2		87.77	3.07	nd	63.6032	3.02563	2999	d__Bacteria;p__Verrucomicrobiota;c__Verrucomicrobiae;o__Palsa-1439;f__Palsa-1439;g__;s__
MB2.253	Metabat2		16.49	2.09	nd	62.4671	1.00347	1355	d__Bacteria;p__Proteobacteria;c__;o__;f__;g__;s__
MB2.254	Metabat2		64.52	0	nd	49.8379	1.1906	1183	d__Bacteria;p__Patescibacteria;c__Microgenomatia;o__UBA10105;f__UBA927;g__;s__
MB2.255	Metabat2		96.19	5.61	nd	47.2636	2.18556	2556	d__Archaea;p__Crenarchaeota;c__Bathyarchaeia;o__40CM-2-53-6;f__;g__;s__
MB2.256	Metabat2		94.7	6.85	nd	42.6424	5.56164	4980	d__Bacteria;p__Bacteroidota;c__Bacteroidia;o__Chitinophagales;f__Saprospiraceae;g__;s__
MB2.257	Metabat2		28.51	1.72	nd	56.968	1.43265	2030	d__Bacteria;p__UBP7;c__;o__;f__;g__;s__
MB2.258	Metabat2		98.06	0.97	nd	54.7206	1.88635	2299	d__Archaea;p__Crenarchaeota;c__Nitrososphaeria;o__Nitrososphaerales;f__Nitrososphaeraceae;g__Nitrososphaera;s__
MB2.259	Metabat2		85.45	11.85	nd	59.7564	4.08808	4061	d__Bacteria;p__Chloroflexota;c__Anaerolineae;o__Anaerolineales;f__UBA4823;g__RBG-16-57-11;s__
MB2.26	Metabat2		76.27	1.61	nd	49.7977	3.82038	3947	d__Bacteria;p__Desulfobacterota;c__Desulfomonilia;o__Desulfomonilales;f__Desulfomonilaceae;g__Desulfomonile;s__
MB2.260	Metabat2		94.44	2.2	nd	47.9104	2.15573	1979	d__Bacteria;p__Zixibacteria;c__MSB-5A5;o__MSB-5A5;f__;g__;s__
MB2.261	Metabat2		96.04	8.66	nd	60.2397	4.41012	3952	d__Bacteria;p__Bacteroidota;c__UBA10030;o__UBA10030;f__UBA6906;g__;s__
MB2.262	Metabat2		87.15	3.87	nd	30.8691	2.26934	2326	d__Bacteria;p__Bacteroidota;c__Ignavibacteria;o__Ignavibacteriales;f__Melioribacteraceae;g__XYB12-FULL-38-5;s__
MB2.263	Metabat2		96.77	1.29	nd	56.3149	3.94177	3653	d__Bacteria;p__Desulfobacterota;c__JdFR-97;o__JdFR-97;f__JdFR-97;g__;s__
MB2.264	Metabat2		94.44	4.78	nd	36.7394	1.96577	2075	d__Bacteria;p__Nitrospirota;c__Thermodesulfovibrionia;o__Thermodesulfovibrionales;f__SM23-35;g__;s__
MB2.265	Metabat2		59.81	0.5	nd	55.9164	0.90084	959	d__Bacteria;p__Patescibacteria;c__ABY1;o__SG8-24;f__2-12-FULL-60-25;g__SZUA-46;s__
MB2.266	Metabat2		55.3	7.61	nd	63.1062	2.68485	2800	d__Bacteria;p__Armatimonadota;c__Chthonomonadetes;o__Chthonomonadales;f__;g__;s__
MB2.267	Metabat2		88.56	3.95	nd	63.7883	3.29055	2959	d__Bacteria;p__Krumholzibacteriota;c__Krumholzibacteria;o__SSS58A;f__;g__;s__
MB2.27	Metabat2		81.54	8.02	nd	66.7849	5.78187	4723	d__Bacteria;p__Armatimonadota;c__UBA5377;o__UBA5377;f__UBA11051;g__;s__
MB2.271	Metabat2		58.81	0.36	nd	53.2641	2.44521	2575	d__Bacteria;p__Bacteroidota;c__UBA10030;o__UBA10030;f__UBA6906;g__;s__
MB2.272	Metabat2		79.7	1.72	nd	31.6189	1.14638	1345	d__Bacteria;p__Patescibacteria;c__Dojkabacteria;o__B142;f__;g__;s__
MB2.273	Metabat2		66.74	2.88	nd	35.7789	0.497539	657	d__Archaea;p__Nanoarchaeota;c__Nanoarchaeia;o__Pacearchaeales;f__MFWN01;g__;s__
MB2.274	Metabat2		49.6	0.93	nd	44.7158	0.862179	1154	d__Archaea;p__Crenarchaeota;c__Bathyarchaeia;o__B26-1;f__UBA233;g__20-14-0-80-47-9;s__
MB2.275	Metabat2		89.17	3.42	nd	61.5356	6.6437	5991	d__Bacteria;p__Acidobacteriota;c__UBA6911;o__UBA6911;f__;g__;s__
MB2.277	Metabat2		97.27	0.91	nd	60.0707	4.94361	4348	d__Bacteria;p__Chloroflexota;c__Anaerolineae;o__SBR1031;f__A4b;g__;s__
MB2.278	Metabat2		99.07	5.61	nd	42.4112	1.42324	1608	d__Archaea;p__Crenarchaeota;c__Bathyarchaeia;o__B26-1;f__UBA233;g__20-14-0-80-47-9;s__
MB2.279	Metabat2		52.16	0.99	nd	53.8874	0.902013	1090	d__Bacteria;p__Chloroflexota;c__Dehalococcoidia;o__Dehalococcoidales;f__RBG-16-60-22;g__RBG-16-56-11;s__
MB2.28	Metabat2		91.88	4.27	nd	65.6385	4.13603	3586	d__Bacteria;p__Acidobacteriota;c__UBA6911;o__UBA6911;f__;g__;s__
MB2.280	Metabat2		57.6	2.14	nd	46.0123	1.7186	1796	d__Bacteria;p__Bacteroidota;c__Bacteroidia;o__Bacteroidales;f__UBA12481;g__;s__
MB2.281	Metabat2		22.62	0	nd	66.144	0.620947	771	d__Bacteria;p__Proteobacteria;c__Alphaproteobacteria;o__Caulobacterales;f__Hyphomonadaceae;g__;s__
MB2.282	Metabat2		78.18	3.18	nd	54.2611	2.42483	2518	d__Bacteria;p__Chloroflexota;c__Anaerolineae;o__Anaerolineales;f__;g__;s__
MB2.284	Metabat2		45.58	1.99	nd	67.5763	1.46487	1525	d__Bacteria;p__Acidobacteriota;c__UBA4820;o__UBA4820;f__;g__;s__
MB2.285	Metabat2		51.24	16.27	nd	59.058	3.0712	4362	d__Bacteria;p__Bacteroidota;c__Rhodothermia;o__;f__;g__;s__
MB2.286	Metabat2		83.42	5.02	nd	37.3972	2.51708	2417	d__Bacteria;p__Bacteroidota;c__UBA10030;o__UBA10030;f__SZUA-254;g__;s__
MB2.288	Metabat2		31.58	2.04	nd	64.0924	1.81395	2217	d__Bacteria;p__Eisenbacteria;c__RBG-16-71-46;o__;f__;g__;s__
MB2.289	Metabat2		90.95	4.14	nd	70.6369	2.67895	3022	d__Bacteria;p__Actinobacteriota;c__UBA4738;o__UBA4738;f__HRBIN12;g__HRBIN12;s__
MB2.290	Metabat2		83.99	3.64	nd	69.5196	4.7741	4603	d__Bacteria;p__Chloroflexota;c__Anaerolineae;o__Anaerolineales;f__UBA6663;g__;s__
MB2.291	Metabat2		96.86	15.85	nd	67.0428	5.36159	4753	d__Bacteria;p__Chloroflexota;c__Chloroflexia;o__Chloroflexales;f__Chloroflexaceae;g__;s__
MB2.292	Metabat2		96.36	3.82	nd	60.0723	4.4396	3717	d__Bacteria;p__Chloroflexota;c__Anaerolineae;o__Promineofilales;f__Promineofilaceae;g__;s__
MB2.294	Metabat2		52.09	10.82	nd	65.5274	3.22637	3698	d__Bacteria;p__Proteobacteria;c__Gammaproteobacteria;o__Burkholderiales;f__Burkholderiaceae;g__Rubrivivax;s__
MB2.295	Metabat2		80.43	2	nd	59.7666	4.51155	4389	d__Bacteria;p__Chloroflexota;c__Anaerolineae;o__SBR1031;f__A4b;g__OLB13;s__
MB2.296	Metabat2		49.09	3.81	nd	47.8313	0.966252	1288	d__Archaea;p__Nanoarchaeota;c__Nanoarchaeia;o__SCGC-AAA011-G17;f__GW2011-AR17;g__;s__
MB2.297	Metabat2		5.03	0	nd	55.4883	0.66602	871	d__Bacteria;p__Myxococcota;c__UBA6777;o__;f__;g__;s__
MB2.298	Metabat2		95.84	2.31	nd	70.5001	3.46367	3353	d__Bacteria;p__Proteobacteria;c__Gammaproteobacteria;o__21-64-14;f__21-64-14;g__;s__
MB2.299	Metabat2		55.56	0	nd	38.5294	0.894438	1213	d__Archaea;p__Nanoarchaeota;c__Nanoarchaeia;o__Pacearchaeales;f__UBA73;g__UBA73;s__
MB2.3	Metabat2		58.24	8.92	nd	45.3667	3.07697	3528	d__Bacteria;p__Desulfobacterota;c__BSN033;o__BSN033;f__UBA1163;g__UBA1163;s__
MB2.30	Metabat2		94.39	2.8	nd	54.3203	2.96925	2881	d__Archaea;p__Asgardarchaeota;c__Lokiarchaeia;o__Thorarchaeales;f__Thorarchaeaceae;g__;s__
MB2.300	Metabat2		62.6	4.55	nd	67.495	3.15425	3005	d__Bacteria;p__Planctomycetota;c__Phycisphaerae;o__UBA1845;f__Fen-1342;g__Fen-1342;s__
MB2.301	Metabat2		83.53	3.54	nd	46.2327	3.72952	3412	d__Bacteria;p__Bacteroidota;c__Bacteroidia;o__Chitinophagales;f__Saprospiraceae;g__;s__
MB2.302	Metabat2		37.42	11.97	nd	63.3837	2.31748	3049	d__Bacteria;p__Proteobacteria;c__;o__;f__;g__;s__
MB2.303	Metabat2		78.76	3.36	nd	59.4877	5.67076	5596	d__Bacteria;p__Chloroflexota;c__Anaerolineae;o__4572-78;f__NAK82;g__;s__
MB2.304	Metabat2		90	3.55	nd	44.8329	4.21002	4217	d__Bacteria;p__Desulfobacterota;c__BSN033;o__BSN033;f__UBA1163;g__;s__
MB2.305	Metabat2		37.88	1.96	nd	47.957	1.64854	1983	d__Bacteria;p__Bacteroidota;c__Bacteroidia;o__Bacteroidales;f__UBA4181;g__;s__
MB2.306	Metabat2		86.33	1.85	nd	49.4279	2.84504	2806	d__Bacteria;p__Desulfobacterota;c__Syntrophorhabdia;o__;f__;g__;s__
MB2.307	Metabat2		94.44	3.42	nd	69.2702	2.88848	2598	d__Bacteria;p__Acidobacteriota;c__Thermoanaerobaculia;o__Thermoanaerobaculales;f__Thermoanaerobaculaceae;g__;s__
MB2.31	Metabat2		95.81	0.52	nd	34.4122	3.94039	3618	d__Bacteria;p__Bacteroidota;c__Ignavibacteria;o__Ignavibacteriales;f__Ignavibacteriaceae;g__XYD12-FULL-36-8;s__
MB2.310	Metabat2		66.31	2.02	nd	67.3125	2.49826	2487	d__Bacteria;p__Chloroflexota;c__Chloroflexia;o__;f__;g__;s__
MB2.311	Metabat2		98.18	2.73	nd	36.1976	2.34787	2332	d__Bacteria;p__Nitrospirota;c__Thermodesulfovibrionia;o__Thermodesulfovibrionales;f__SM23-35;g__;s__
MB2.312	Metabat2		27.73	0	nd	40.2524	0.328636	484	d__Archaea;p__Crenarchaeota;c__Nitrososphaeria;o__Nitrososphaerales;f__;g__;s__
MB2.313	Metabat2		93.34	6.59	nd	49.1391	5.75008	4439	d__Bacteria;p__KSB1;c__UBA2214;o__AABM5-25-91;f__;g__;s__
MB2.314	Metabat2		87.07	2.33	nd	55.4565	6.76551	6695	d__Bacteria;p__Chloroflexota;c__Anaerolineae;o__4572-78;f__;g__;s__
MB2.315	Metabat2		56.19	0	nd	46.196	0.695394	891	d__Archaea;p__Nanoarchaeota;c__Nanoarchaeia;o__Woesearchaeales;f__ARS49;g__;s__
MB2.316	Metabat2		92.21	5.27	nd	67.119	3.43076	3372	d__Bacteria;p__Proteobacteria;c__Gammaproteobacteria;o__UBA7966;f__UBA7966;g__;s__
MB2.317	Metabat2		41.48	2.8	nd	58.2253	1.09056	1453	d__Archaea;p__Thermoplasmatota;c__Thermoplasmata;o__UBA10834;f__UBA10834;g__COMBO-56-21;s__
MB2.318	Metabat2		98.13	2.88	nd	42.1036	1.58915	1820	d__Archaea;p__Crenarchaeota;c__Bathyarchaeia;o__B26-1;f__UBA233;g__20-14-0-80-47-9;s__
MB2.319	Metabat2		50.67	8.67	nd	67.3672	2.67944	3393	d__Bacteria;p__Proteobacteria;c__Gammaproteobacteria;o__Burkholderiales;f__SG8-39;g__;s__
MB2.32	Metabat2		93.98	3.5	nd	48.866	2.47154	2434	d__Bacteria;p__Zixibacteria;c__MSB-5A5;o__GN15;f__PGXB01;g__;s__
MB2.320	Metabat2		95.6	0	nd	61.9946	3.02866	2621	d__Bacteria;p__Zixibacteria;c__MSB-5A5;o__;f__;g__;s__
MB2.321	Metabat2		92.26	1.29	nd	50.8807	3.23753	3091	d__Bacteria;p__Desulfobacterota;c__BSN033;o__BSN033;f__UBA1163;g__;s__
MB2.322	Metabat2		54.17	1.42	nd	68.8589	1.84923	2235	d__Bacteria;p__Firmicutes_H;c__CSP1-3;o__CSP1-3;f__13-1-40CM-64-14;g__;s__
MB2.323	Metabat2		75.13	3.8	nd	46.2296	1.13506	1391	d__Bacteria;p__Chloroflexota;c__Dehalococcoidia;o__GIF9;f__;g__;s__
MB2.324	Metabat2		23.15	0.1	nd	66.362	0.39568	460	d__Bacteria;p__Planctomycetota;c__Phycisphaerae;o__UBA1161;f__UBA1161;g__;s__
MB2.325	Metabat2		100	3.3	nd	52.3068	2.55217	2225	d__Bacteria;p__Zixibacteria;c__MSB-5A5;o__UBA10806;f__4484-95;g__;s__
MB2.33	Metabat2		84.32	3.96	nd	47.8088	1.79897	1952	d__Bacteria;p__Chloroflexota;c__Dehalococcoidia;o__Dehalococcoidales;f__RBG-16-60-22;g__RBG-13-51-18;s__
MB2.35	Metabat2		66.29	30.3	nd	48.5282	3.04178	4545	d__Archaea;p__Crenarchaeota;c__Bathyarchaeia;o__B26-1;f__UBA233;g__;s__
MB2.36	Metabat2		25.86	0	nd	60.1676	1.41698	1612	d__Bacteria;p__Desulfobacterota;c__Syntrophobacteria;o__Syntrophobacterales;f__Syntrophobacteraceae;g__;s__
MB2.37	Metabat2		30.12	0.86	nd	61.2359	1.16684	1442	d__Bacteria;p__Edwardsbacteria;c__AC1;o__AC1;f__UBA8901;g__UBA8901;s__
MB2.38	Metabat2		50.85	0	nd	45.5148	0.897998	1104	d__Archaea;p__Crenarchaeota;c__Bathyarchaeia;o__B26-1;f__;g__;s__
MB2.39	Metabat2		97.44	0.95	nd	46.4531	4.06172	3856	d__Bacteria;p__Cyanobacteria;c__Cyanobacteriia;o__Cyanobacteriales;f__Desertifilaceae;g__Roseofilum;s__
MB2.4	Metabat2		79.04	62.86	nd	57.7415	5.85168	7314	d__Bacteria;p__Chloroflexota;c__Anaerolineae;o__Thermoflexales;f__;g__;s__
MB2.40	Metabat2		88.69	1.14	nd	28.737	1.66996	1973	d__Bacteria;p__Campylobacterota;c__Campylobacteria;o__Campylobacterales;f__;g__;s__
MB2.41	Metabat2		84.4	2.18	nd	58.3162	4.07859	3720	d__Bacteria;p__Acidobacteriota;c__Aminicenantia;o__Aminicenantales;f__UBA8522;g__;s__
MB2.42	Metabat2		98.86	1.14	nd	68.8753	4.19435	3368	d__Bacteria;p__Planctomycetota;c__Phycisphaerae;o__UBA1845;f__Fen-1342;g__Fen-1342;s__
MB2.43	Metabat2		93.46	1.87	nd	42.4251	1.59249	1728	d__Archaea;p__Crenarchaeota;c__Bathyarchaeia;o__TCS64;f__;g__;s__
MB2.44	Metabat2		99.38	0	nd	59.3858	2.11545	2034	d__Bacteria;p__Desulfobacterota;c__Dissulfuribacteria;o__Dissulfuribacterales;f__UBA5754;g__;s__
MB2.45	Metabat2		95.28	7.06	nd	69.1266	4.87003	4129	d__Bacteria;p__Planctomycetota;c__Phycisphaerae;o__UBA1845;f__UBA1845;g__;s__
MB2.46	Metabat2		95.45	0	nd	66.1958	3.44939	2941	d__Bacteria;p__Planctomycetota;c__Phycisphaerae;o__Phycisphaerales;f__Phycisphaeraceae;g__;s__
MB2.47	Metabat2		27.82	0	nd	46.4526	0.841183	983	d__Bacteria;p__Acidobacteriota;c__Aminicenantia;o__Aminicenantales;f__Aminicenantaceae;g__;s__
MB2.49	Metabat2		17.67	0	nd	59.4017	0.934284	1035	d__Bacteria;p__Verrucomicrobiota;c__Verrucomicrobiae;o__Pedosphaerales;f__AV2;g__;s__
MB2.5	Metabat2		73.18	2.37	nd	59.9737	3.91854	3962	d__Bacteria;p__Chloroflexota;c__Anaerolineae;o__SBR1031;f__A4b;g__;s__
MB2.50	Metabat2		25.47	1.72	nd	66.9438	1.64381	1705	d__Bacteria;p__Myxococcota;c__XYA12-FULL-58-9;o__XYA12-FULL-58-9;f__;g__;s__
MB2.51	Metabat2		96.45	0	nd	61.2112	4.43733	4052	d__Bacteria;p__Desulfobacterota;c__JdFR-97;o__JdFR-97;f__JdFR-97;g__;s__
MB2.52	Metabat2		82.93	1.86	nd	66.3855	2.7571	2910	d__Bacteria;p__Proteobacteria;c__Gammaproteobacteria;o__Burkholderiales;f__Hydrogenophilaceae;g__UBA3361;s__
MB2.53	Metabat2		78.29	6.27	nd	51.056	1.88327	2338	d__Bacteria;p__Patescibacteria;c__Dojkabacteria;o__B142;f__;g__;s__
MB2.54	Metabat2		90.91	8.9	nd	57.7469	3.36767	3325	d__Bacteria;p__Chloroflexota;c__Anaerolineae;o__Anaerolineales;f__UBA4823;g__;s__
MB2.55	Metabat2		23.59	0	nd	61.7135	1.00821	1122	d__Bacteria;p__Desulfobacterota;c__BSN033;o__BSN033;f__;g__;s__
MB2.56	Metabat2		89.53	1.92	nd	63.2804	5.73355	5502	d__Bacteria;p__Acidobacteriota;c__Acidobacteriae;o__Bryobacterales;f__Bryobacteraceae;g__UBA690;s__
MB2.57	Metabat2		35.5	0	nd	62.9466	1.12877	1175	d__Bacteria;p__Chloroflexota;c__Chloroflexia;o__Chloroflexales;f__Chloroflexaceae;g__;s__
MB2.59	Metabat2		26.41	1.52	nd	58.6576	1.30412	1604	d__Bacteria;p__Chloroflexota;c__Anaerolineae;o__Caldilineales;f__Caldilineaceae;g__Caldilinea;s__
MB2.6	Metabat2		75.23	2.8	nd	39.5166	0.938889	1094	d__Archaea;p__Crenarchaeota;c__Bathyarchaeia;o__B26-1;f__UBA233;g__20-14-0-80-47-9;s__
MB2.60	Metabat2		92.99	12.11	nd	46.5351	2.15825	2593	d__Archaea;p__Crenarchaeota;c__Bathyarchaeia;o__B26-1;f__UBA233;g__;s__
MB2.61	Metabat2		50.38	7.28	nd	50.9222	2.28191	2990	d__Bacteria;p__Bdellovibrionota_A;c__UBA2651;o__;f__;g__;s__
MB2.62	Metabat2		31.99	1.26	nd	66.1266	1.48421	1860	d__Bacteria;p__Proteobacteria;c__Alphaproteobacteria;o__Rhodospirillales_A;f__Magnetospiraceae;g__;s__
MB2.63	Metabat2		98.55	1.08	nd	42.5376	5.99768	5253	d__Bacteria;p__Cyanobacteria;c__Cyanobacteriia;o__Cyanobacteriales;f__Nostocaceae;g__Fischerella;s__Fischerella sp000517105
MB2.64	Metabat2		93.23	1.98	nd	48.4877	1.34769	1429	d__Bacteria;p__Chloroflexota;c__Dehalococcoidia;o__GIF9;f__AB-539-J10;g__RBG-13-51-36;s__
MB2.65	Metabat2		98.68	1.75	nd	53.5127	4.50967	4337	d__Bacteria;p__Cyanobacteria;c__Cyanobacteriia;o__PCC-7336;f__JA-3-3Ab;g__;s__
MB2.66	Metabat2		23.13	0.11	nd	62.2113	0.416773	498	d__Bacteria;p__Chloroflexota;c__Dehalococcoidia;o__UBA3495;f__GCA-2712585;g__;s__
MB2.67	Metabat2		94.44	1.1	nd	41.1136	3.72157	3207	d__Bacteria;p__Calditrichota;c__Calditrichia;o__RBG-13-44-9;f__RBG-13-44-9;g__;s__
MB2.68	Metabat2		93.97	91.83	nd	43.2238	7.1865	9873	d__Bacteria;p__Bacteroidota;c__Ignavibacteria;o__Ignavibacteriales;f__Ignavibacteriaceae;g__Ignavibacterium;s__
MB2.69	Metabat2		48.19	1.1	nd	56.3154	2.16774	2233	d__Bacteria;p__Zixibacteria;c__MSB-5A5;o__;f__;g__;s__
MB2.7	Metabat2		88.97	2.56	nd	64.2099	2.4753	2176	d__Bacteria;p__Acidobacteriota;c__Aminicenantia;o__Aminicenantales;f__RBG-16-66-30;g__;s__
MB2.70	Metabat2		80	5	nd	58.8277	4.7293	5053	d__Bacteria;p__Chloroflexota;c__Anaerolineae;o__SBR1031;f__A4b;g__;s__
MB2.71	Metabat2		86.33	4.98	nd	67.6427	2.74815	2959	d__Bacteria;p__Proteobacteria;c__Gammaproteobacteria;o__Burkholderiales;f__Hydrogenophilaceae;g__UBA3361;s__
MB2.72	Metabat2		38.54	4.66	nd	32.6815	0.601735	747	d__Bacteria;p__Omnitrophota;c__koll11;o__GIF10;f__;g__;s__
MB2.73	Metabat2		34.08	1.01	nd	64.175	2.0795	2254	d__Bacteria;p__RBG-13-61-14;c__RBG-13-61-14;o__;f__;g__;s__
MB2.74	Metabat2		55.38	0.65	nd	53.7946	2.20615	2546	d__Bacteria;p__Desulfobacterota;c__Desulfobacteria;o__Desulfatiglandales;f__HGW-15;g__;s__
MB2.75	Metabat2		64.65	0.99	nd	53.79	1.30147	1457	d__Bacteria;p__Chloroflexota;c__Dehalococcoidia;o__GIF9;f__AB-539-J10;g__RBG-13-51-36;s__
MB2.76	Metabat2		90.91	7.73	nd	45.2915	2.61454	2759	d__Bacteria;p__Nitrospirota;c__Thermodesulfovibrionia;o__Thermodesulfovibrionales;f__SM23-35;g__UBA2194;s__
MB2.77	Metabat2		70.54	4.4	nd	64.7774	2.95427	3223	d__Bacteria;p__Spirochaetota;c__Spirochaetia;o__Spirochaetales;f__RBG-16-67-19;g__;s__
MB2.78	Metabat2		78.58	2.56	nd	67.3943	3.70685	3311	d__Bacteria;p__Planctomycetota;c__Phycisphaerae;o__UBA1845;f__Fen-1342;g__;s__
MB2.79	Metabat2		93.72	1.37	nd	33.7056	2.57899	2268	d__Bacteria;p__Bacteroidota;c__Ignavibacteria;o__SJA-28;f__B-1AR;g__;s__
MB2.8	Metabat2		93.16	0.91	nd	71.0608	3.36667	3294	d__Bacteria;p__Proteobacteria;c__Gammaproteobacteria;o__21-64-14;f__21-64-14;g__;s__
MB2.80	Metabat2		83.7	37.31	nd	63.9889	6.18801	7031	d__Bacteria;p__Chloroflexota;c__Chloroflexia;o__Chloroflexales;f__;g__;s__
MB2.81	Metabat2		89.68	3.55	nd	45.143	4.08458	4250	d__Bacteria;p__Desulfobacterota;c__BSN033;o__BSN033;f__UBA1163;g__UBA1163;s__
MB2.82	Metabat2		80.58	4.39	nd	66.6823	4.9799	4869	d__Bacteria;p__Acidobacteriota;c__Acidobacteriae;o__Bryobacterales;f__Bryobacteraceae;g__;s__
MB2.83	Metabat2		76.97	6.39	nd	65.395	3.83965	3884	d__Bacteria;p__Chloroflexota;c__Anaerolineae;o__UBA3071;f__CG2-30-64-16;g__;s__
MB2.84	Metabat2		97.74	1.1	nd	53.73	3.45056	3216	d__Bacteria;p__;c__;o__;f__;g__;s__
MB2.86	Metabat2		39.19	6.8	nd	68.5383	2.86595	3384	d__Bacteria;p__Proteobacteria;c__Alphaproteobacteria;o__Geminicoccales;f__Geminicoccaceae;g__;s__
MB2.87	Metabat2		92.73	7.18	nd	56.2413	4.91841	4379	d__Bacteria;p__Chloroflexota;c__Anaerolineae;o__Anaerolineales;f__UBA6092;g__;s__
MB2.88	Metabat2		92.91	2.53	nd	43.6205	3.9308	3416	d__Bacteria;p__Bacteroidota;c__Bacteroidia;o__Chitinophagales;f__Saprospiraceae;g__;s__
MB2.89	Metabat2		29.78	0	nd	58.5115	1.08616	1189	d__Bacteria;p__Acidobacteriota;c__Aminicenantia;o__Aminicenantales;f__UBA8522;g__UBA8522;s__
MB2.9	Metabat2		51.06	0.09	nd	38.203	0.595079	654	d__Bacteria;p__Patescibacteria;c__Paceibacteria;o__Portnoybacterales;f__GCA-002795985;g__;s__
MB2.90	Metabat2		96.73	6.54	nd	41.6084	1.52631	1735	d__Archaea;p__Crenarchaeota;c__Bathyarchaeia;o__B26-1;f__UBA233;g__20-14-0-80-47-9;s__
MB2.91	Metabat2		93.64	2.91	nd	56.7857	3.57614	3258	d__Bacteria;p__Chloroflexota;c__Anaerolineae;o__Anaerolineales;f__envOPS12;g__UBA12294;s__
MB2.93	Metabat2		96.16	0	nd	63.0833	3.21775	3137	d__Bacteria;p__Proteobacteria;c__Alphaproteobacteria;o__UBA1301;f__UBA1301;g__;s__
MB2.94	Metabat2		83.48	3.36	nd	47.1246	3.08242	3164	d__Bacteria;p__Desulfobacterota;c__BSN033;o__SM23-61;f__;g__;s__
MB2.95	Metabat2		90.22	6.42	nd	54.2776	5.41489	5042	d__Bacteria;p__Desulfobacterota;c__JdFR-97;o__;f__;g__;s__
MB2.96	Metabat2		97	0.66	nd	51.3096	1.9793	1878	d__Bacteria;p__Desulfobacterota;c__Dissulfuribacteria;o__Dissulfuribacterales;f__UBA5754;g__;s__
MB2.97	Metabat2		59.77	0	nd	58.2686	1.38275	1564	d__Bacteria;p__Fermentibacterota;c__;o__;f__;g__;s__
MB2.98	Metabat2		29.91	0.14	nd	70.321	1.11019	1261	d__Bacteria;p__Binatota;c__Binatia;o__HRBIN30;f__;g__;s__
MB2.99	Metabat2		90.66	2.2	nd	43.8632	2.4801	2302	d__Bacteria;p__KSB1;c__UBA2214;o__;f__;g__;s__
NO.1	Transcriptome-Metabat2	GIMQ00000000	21.99	0	nd	63.7745	0.425132	1178	d__Bacteria;p__Proteobacteria;c__Alphaproteobacteria;o__Sphingomonadales;f__Sphingomonadaceae;g__Novosphingobium_A;s__
RS_GCF_000381125.1	GTDB	GCF_000381125.1	100	0.93	1.76	65.9634	3.53212	3412	d__Bacteria;p__Proteobacteria;c__Gammaproteobacteria;o__Burkholderiales;f__Burkholderiaceae;g__Caldimonas;s__Caldimonas manganoxidans
RS_GCF_001458695.1	GTDB	GCF_001458695.1	96.82	4.77	3.3	59.2312	3.29512	3152	d__Bacteria;p__Nitrospirota;c__Nitrospiria;o__Nitrospirales;f__Nitrospiraceae;g__Nitrospira;s__Nitrospira inopinata
RS_GCF_002412335.2	GTDB	GCF_002412335.2	94.58	0	1.84	44.6615	5.08187	4582	d__Bacteria;p__Cyanobacteria;c__Cyanobacteriia;o__Cyanobacteriales;f__Phormidiaceae;g__Microcoleus;s__Microcoleus bourrellyi
RS_GCF_003053505.1	GTDB	GCF_003053505.1	99.13	0.81	1.56	56.862	4.6208	4170	d__Bacteria;p__Desulfuromonadota;c__Desulfuromonadia;o__Geobacterales;f__Geobacteraceae;g__QAXR01;s__QAXR01 sp003053505
