# Supplementary material for: Genomics and metatranscriptomics of biogeochemical cycling and degradation of lignin-derived aromatic compounds in thermal swamp sediment
Source: ISME J. 2020 Nov 2;15(3):879–93. doi: 10.1038/s41396-020-00820-x (PMC8027834; doi:10.1038/s41396-020-00820-x)
Supplement: Supplementary file 5 — Data Set 3 [file 41396_2020_820_MOESM5_ESM.xlsx]

## Sheet: SD1 - Metagenomics Stats
Supplementary Data 1 | Metagenome sequencing statistics
Sample name	Sample Type	Temperature (°C)	Date collected	Latitude/Longitude	# high-quality paired DNA reads	high-quality DNA sequence (Gbp)	GC Percentage	Assembly coverage (%)	NCBI BioProject ID	SRA #
LIARD_Beta_Sed_1	Sediment	32	2018-08-28	59.431, 126.1	11988914	3.4077	60.07	73.64	PRJNA564648	SRR10095351
LIARD_Beta_Sed_2	Sediment	32	2018-08-28	59.431, 126.1	12773819	3.61982	60.17	59.48	PRJNA564648	SRR10095344
LIARD_Beta_Sed_3	Sediment	32	2018-08-28	59.431, 126.1	13502029	3.84029	59.72	64.17	PRJNA564648	SRR10095343
LIARD_Eps_Sed_1	Sediment	40	2018-08-28	59.431, 126.1	16373011	4.65586	55.24	87.17	PRJNA564648	SRR10095342
LIARD_Eps_Sed_2	Sediment	42	2018-08-28	59.431, 126.1	21322854	6.07465	53.41	79.19	PRJNA564648	SRR10095341
LIARD_Eps_Sed_3	Sediment	45	2018-08-28	59.431, 126.1	21151043	5.9558	54.28	79.52	PRJNA564648	SRR10095340
LIARD_Cool_Sed_1	Sediment	19	2018-08-28	59.431, 126.1	17865045	5.0875	58.31	24.59	PRJNA564648	SRR10095374
LIARD_Cool_Sed_2	Sediment	19	2018-08-28	59.431, 126.1	18102748	5.13177	58.51	25.41	PRJNA564648	SRR10095373
LIARD_Cool_Sed_3	Sediment	19	2018-08-28	59.431, 126.1	13743453	3.8805	56.98	25.19	PRJNA564648	SRR10095362
Total	--	--	--	--	146822916	41.6539	--	--	--	--

## Sheet: SD2 - Metatranscriptome Stats
Supplementary Data 2 | Metatranscriptome sequencing statistics
Sample name	Hot Spring	Substrate	Time (hr)	Temperature (°C)	# high-quality paired DNA reads	high-quality DNA sequence (Mbp)	NCBI BioProject ID	SRA #
EPS_VAN_24_03	Liard River - Epsilon	0.1% Vanillate	24	45	114355547	17228.4	PRJNA564648	SRR10095345
EPS_VAN_24_02	Liard River - Epsilon			45	97409915	14674.9	PRJNA564648	SRR10095346
EPS_VAN_24_01	Liard River - Epsilon			45	60700142	9138.64	PRJNA564648	SRR10095347
EPS_NC_96_03	Liard River - Epsilon	NC	96	45	67685002	10193.6	PRJNA564648	SRR10095348
EPS_NC_96_02	Liard River - Epsilon			45	108418870	16339.7	PRJNA564648	SRR10095349
EPS_NC_96_01	Liard River - Epsilon			45	65800489	9907.88	PRJNA564648	SRR10095350
EPS_EMWL_96_03	Liard River - Epsilon	0.1% EMWL	96	45	3866445	581.388	PRJNA564648	SRR10095352
EPS_EMWL_96_02	Liard River - Epsilon			45	25819707	3877.92	PRJNA564648	SRR10095353
EPS_EMWL_96_01	Liard River - Epsilon			45	66404560	9983.28	PRJNA564648	SRR10095354
EPS_EMWL_48_03	Liard River - Epsilon		48	45	7169526	1080.53	PRJNA564648	SRR10095355
EPS_EMWL_48_02	Liard River - Epsilon			45	50517391	7613.45	PRJNA564648	SRR10095356
EPS_EMWL_48_01	Liard River - Epsilon			45	63533906	9571.2	PRJNA564648	SRR10095357
EPS_EMWL_168_03	Liard River - Epsilon		168	45	15929088	2394.99	PRJNA564648	SRR10095358
EPS_EMWL_168_02	Liard River - Epsilon			45	20406198	3069.22	PRJNA564648	SRR10095359
EPS_EMWL_168_01	Liard River - Epsilon			45	4563477	686.506	PRJNA564648	SRR10095360
EPS_EKL_96_03	Liard River - Epsilon	0.1% EKL	96	45	50359478	7588.17	PRJNA564648	SRR10095361
EPS_EKL_96_02	Liard River - Epsilon			45	35584016	5357.01	PRJNA564648	SRR10095363
EPS_EKL_96_01	Liard River - Epsilon			45	19239462	2893.7	PRJNA564648	SRR10095364
EPS_DHP_96_03	Liard River - Epsilon	0.1% DHP	96	45	15377967	2308.1	PRJNA564648	SRR10095365
EPS_DHP_96_02	Liard River - Epsilon			45	6750327	1010.63	PRJNA564648	SRR10095366
EPS_DHP_96_01	Liard River - Epsilon			45	68109812	10257.9	PRJNA564648	SRR10095367
EPS_DHP_48_03	Liard River - Epsilon		48	45	22385773	3369.32	PRJNA564648	SRR10095368
EPS_DHP_48_02	Liard River - Epsilon			45	509743	72.4245	PRJNA564648	SRR10095369
EPS_DHP_48_01	Liard River - Epsilon			45	1927326	286.138	PRJNA564648	SRR10095370
EPS_DHP_168_03	Liard River - Epsilon		168	45	2096176	312.553	PRJNA564648	SRR10095371
EPS_DHP_168_02	Liard River - Epsilon			45	84589	12.691	PRJNA564648	SRR10095372
EPS_DHP_168_01	Liard River - Epsilon			45	26191559	3941.65	PRJNA564648	SRR10095339
TOTAL	--	--	--	--	1021196491	153752	--	--

## Sheet: SD3 - Assemblies
Assembly	Metagenome	Metatranscriptome
# contigs (>= 0 bp)	3071984	156367
# contigs (>= 1000 bp)	465435	5549
# contigs (>= 5000 bp)	48611	62
# contigs (>= 10000 bp)	19189	2
# contigs (>= 25000 bp)	4886	0
# contigs (>= 50000 bp)	1463	0
Total length (>= 0 bp)	2703460264	59657651
Total length (>= 1000 bp)	1418854560	9012260
Total length (>= 5000 bp)	663747047	416528
Total length (>= 10000 bp)	461653572	25732
Total length (>= 25000 bp)	248088294	0
Total length (>= 50000 bp)	131412030	0
# contigs	1470197	25187
Largest contig	618843	14719
Total length	2091142708	22095280
GC (%)	57.12	55.37
N50	1877	865
N75	823	634
L50	182997	7744
L75	630902	15300
# N's per 100 kbp	0	0
