# Supplementary material for: Genomics and metatranscriptomics of biogeochemical cycling and degradation of lignin-derived aromatic compounds in thermal swamp sediment
Source: ISME J. 2020 Nov 2;15(3):879–93. doi: 10.1038/s41396-020-00820-x (PMC8027834; doi:10.1038/s41396-020-00820-x)
Supplement: Supplementary file 6 — Data Set 4 [file 41396_2020_820_MOESM6_ESM.xlsx]

## Sheet: sig_tigr_ko_ko_results_format
Pathway	Function	Gene	Description	HMM	GCA_001464735.1	GCA_001603415.1	GCA_002331335.1	GCA_002339725.1	GCA_002382645.1	L.E.AB.13_1	L.E.AB.17	L.E.AB.8	L.E.AP.13	L.E.AP.14	L.E.AP.15	L.E.AP.16	L.E.AP.19	L.E.AP.25	L.E.AP.33	L.E.AP.39	L.E.AP.42	L.E.AP.45	L.E.AR.1	L.E.AR.18	L.E.AR.22	L.E.AR.33	L.E.AR.5	L.E.CH.17	L.E.CH.35	L.E.CH.39_1	L.E.CH.43_1	L.E.CH.5	L.E.CH.6	L.E.CH.71	L.E.CH.8	L.E.CL.63	L.E.D.11_1	L.E.D.56	L.E.D.62	L.E.D.9	L.E.EP.2	L.E.IG.10_17	L.E.IG.5	L.E.IG.6	L.E.N.18	L.E.N.5_1	L.E.N.7	GCF_000381125.1	GCF_000517105.1
Nitrogen Metabolism	N Fixation	nifH	nitrogenase iron protein NifH	TIGR01287					DFYP01000136.1_3												k119_736697_30									k119_422399_14																			NZ_ALVT01000034.1_261
		nifK	Mo-Fe type beta nitrogenase molybdenum-iron protein beta chain	TIGR01286					DFYP01000147.1_2												k119_736697_28																												NZ_ALVT01000034.1_263
		nifD	Mo-Fe type Alpha nitrogenase molybdenum-iron protein alpha chain	TIGR01282					DFYP01000136.1_2, DFYP01000147.1_3												k119_736697_29																												NZ_ALVT01000034.1_262
		nifH	nitrogenase iron protein NifH	K02588					DFYP01000136.1_3												k119_736697_30									k119_422399_14						NZ_ALVT01000034.1_261
		nifD	nitrogenase molybdenum-iron protein alpha chain [EC:1.18.6.1]	K02586					DFYP01000136.1_2, DFYP01000147.1_3												k119_736697_29									k119_422399_16						NZ_ALVT01000034.1_262
		nifK	nitrogenase molybdenum-iron protein beta chain [EC:1.18.6.1]	K02591					DFYP01000147.1_2												k119_736697_28									k119_422399_17						NZ_ALVT01000034.1_263
	Urea	urtB	urea transport system permease protein	K11960	LNDU01000055.1_48		DCZO01000032.1_15														k119_2117784_2	k119_643687_4																							k119_641327_1			NZ_KB905932.1_29
		urtC	urea transport system permease protein	K11961	LNDU01000055.1_49		DCZO01000032.1_14														k119_2117784_3	k119_643687_3																										NZ_KB905932.1_28
		urtD	urea transport system ATP-binding protein	K11962	LNDU01000055.1_50		DCZO01000032.1_13									k119_2754736_2					k119_2117784_4	k119_643687_2																										NZ_KB905932.1_27
		ureA	urease subunit gamma [EC:3.5.1.5]	K01430	LNDU01000055.1_52		DCZO01000032.1_11									k119_313466_2					k119_2117784_7	k119_1442866_4	k119_586253_38													NZ_KI912149.1_244												NZ_KB905932.1_34
		ureA	urease subunit gamma [EC:3.5.1.5]	TIGR00193	LNDU01000055.1_52		DCZO01000032.1_11									k119_313466_2					k119_2117784_7	k119_1442866_4	k119_586253_38, k119_586253_49																									NZ_KB905932.1_34	NZ_KI912149.1_244
		ureB	urease subunit beta [EC:3.5.1.5]	K01429			DCZO01000032.1_10									k119_313466_3					k119_2117784_8	k119_1442866_2	k119_586253_37													NZ_KI912149.1_243												NZ_KB905932.1_36
		ureC	urease subunit alpha [EC:3.5.1.5]	K01428	LNDU01000055.1_54		DCZO01000032.1_9									k119_313466_4					k119_2117784_9		k119_586253_36													NZ_KI912149.1_242									k119_2068488_2			NZ_KB905932.1_37
		ureC	urease subunit alpha [EC:3.5.1.5]	TIGR01792	LNDU01000055.1_54		DCZO01000032.1_9								k119_442503_1	k119_313466_4					k119_2117784_9	k119_2270786_1	k119_586253_36																						k119_2068488_2			NZ_KB905932.1_37	NZ_KI912149.1_242
		ureB	urease subunit beta [EC:3.5.1.5]	TIGR00192	LNDU01000055.1_53		DCZO01000032.1_10									k119_313466_3					k119_2117784_8	k119_1442866_2	k119_586253_37																						k119_2068488_1			NZ_KB905932.1_36	NZ_KI912149.1_243
	NH3-NO2	amoA	ammonia monooxygenase, subunit A	TIGR03080	LNDU01000063.1_90		DCZO01000016.1_277																																						k119_1357533_2
		amoB	ammonia monooxygenase, subunit B	TIGR03079	LNDU01000063.1_89		DCZO01000016.1_276																																						k119_1357533_3
		amoC	ammonia monooxygenase, subunit C	TIGR03078			DCZO01000004.1_7
		amoA	methane/ammonia monooxygenase subunit A [EC:1.14.18.3 1.14.99.39]	K10944A	LNDU01000063.1_90		DCZO01000016.1_277																k119_2419247_208, k119_2189045_6																						k119_1357533_2
		amoB	methane/ammonia monooxygenase subunit B	K10945A	LNDU01000063.1_89		DCZO01000016.1_276																k119_2419247_104																						k119_1357533_3
		amoC	methane/ammonia monooxygenase subunit C	K10946A			DCZO01000004.1_7																k119_2964910_13
	NH3 Oxidation	hao	hydroxylamine dehydrogenase [EC:1.7.2.6]	K10535	LNDU01000063.1_76		DCZO01000016.1_264																																						k119_79354_19
	NO2-NO3	nxrA	nitrite oxidoreductase, alpha subunit	TIGR01580A																																									k119_1519661_1
		nxrA	nitrite oxidoreductase, alpha subunit [EC:1.7.5.1 1.7.99.-]	K00370X	LNDU01000058.1_24, LNDU01000059.1_68		DCZO01000011.1_43																																						k119_1519661_1
		nxrB	nitrite oxidoreductase, beta subunit [EC:1.7.5.1 1.7.99.-]	K00371X			DCZO01000011.1_42																																						k119_1519661_2
	NH2OH/NO2-NH3	octR	octR octaheme c-type cytochrome, tetrathionate reductase family	TIGR04315				DDKN01000124.1_1, DDKN01000050.1_24	DFYP01000160.1_1									k119_2468972_1, k119_534858_1			k119_105950_64	k119_598213_3						k119_119469_5			k119_1776823_4		k119_1856960_75		k119_141029_77							k119_2745021_9		k119_3015119_4
	NCO-NH3	cynS	cyanate lyase [EC:4.2.1.104] Cyanate Nitrogen Metabolism	K01725				DDKN01000070.1_26								k119_2153214_2						k119_1885049_2														NZ_KI912148.1_1865
	NO3-NO2	narH, narY	narH nitrate reductase, beta subunit	TIGR01660									k119_271155_6						k119_1595308_8			k119_46271_4																										NZ_KB905946.1_15
		narH, narY	nitrate reductase / nitrite oxidoreductase, beta subunit [EC:1.7.5.1 1.7.99.-]	K00371				DDKN01000051.1_1		k119_1040538_16			k119_271155_6						k119_1595308_8			k119_46271_4																			k119_2213676_2							NZ_KB905946.1_15
		narG, narZ	nitrate reductase / nitrite oxidoreductase, alpha subunit [EC:1.7.5.1 1.7.99.-]	K00370				DDKN01000051.1_2		k119_1040538_17			k119_200923_3, k119_271155_7						k119_1595308_9			k119_46271_2																										NZ_KB905946.1_16
		narG, narZ	narG nitrate reductase, alpha subunit	TIGR01580				DDKN01000051.1_2					k119_271155_7						k119_1595308_9			k119_46271_2																										NZ_KB905946.1_16
		narI, narV	nitrate reductase gamma subunit [EC:1.7.5.1 1.7.99.-]	K00374				DDKN01000089.1_7	DFYP01000195.1_5			k119_1440488_10	k119_271155_4			k119_265647_5		k119_15184_6	k119_28787_3, k119_2456963_7, k119_1595308_6		k119_888410_64	k119_46271_6																k119_839829_5, k119_2486902_1	k119_404547_4	k119_108977_2							k119_230416_25	NZ_KB905946.1_13
		napA	nitrate reductase (cytochrome) [EC:1.9.6.1]	TIGR01706				DDKN01000049.1_15	DFYP01000117.1_4	k119_666527_6					k119_2184720_1				k119_1911929_35		k119_316002_56																				k119_986565_1
		napA	nitrate reductase (cytochrome) [EC:1.9.6.1]	K02567				DDKN01000049.1_15	DFYP01000117.1_4										k119_1911929_35		k119_316002_56																				k119_986565_1
		napB	napB nitrate reductase cytochrome c-type subunit	PF03892				DDKN01000049.1_12										k119_332139_4	k119_1911929_38		k119_316002_53																				k119_986565_4
		napB	nitrate reductase (cytochrome), electron transfer subunit	K02568				DDKN01000049.1_12										k119_332139_4	k119_1911929_38		k119_316002_53																				k119_986565_4
	NO2-NH3	nrfA	cyt c552 large NrFA cytochrome c552	PF02335					DFYP01000117.1_8	k119_666527_2									k119_1448324_7									k119_1629695_226						k119_450383_11	k119_1159513_17			k119_2024721_9				k119_417444_3	k119_1645195_4	k119_907490_6		k119_139318_10
		nrfA	nitrite reductase (cytochrome c-552) [EC:1.7.2.2]	K03385					DFYP01000117.1_8	k119_666527_2									k119_1448324_7									k119_1629695_226						k119_450383_11	k119_1159513_17			k119_2024721_9				k119_417444_3	k119_1645195_4	k119_907490_6		k119_139318_10
		nrfH	cyt c552 small NrfH cytochrome c nitrite reductase, small subunit	TIGR03153					DFYP01000117.1_7, DFYP01000160.1_6	k119_666527_3																		k119_1629695_227						k119_2927196_3	k119_1159513_18								k119_1645195_5	k119_907490_5		k119_139318_11
		nrfH	cytochrome c nitrite reductase small subunit	K15876					DFYP01000117.1_7	k119_666527_3																		k119_1629695_227						k119_2927196_3	k119_1159513_18								k119_1645195_5	k119_907490_5		k119_139318_11
		nirD	NirD nitrite reductase [NAD(P)H], small subunit	TIGR02378			DCZO01000015.1_201	DDKN01000077.1_35						k119_50836_47						k119_1995453_2	k119_832562_34																						k119_109142_14	k119_12533_18				NZ_KB905931.1_99
		nirD	nitrite reductase (NADH) small subunit [EC:1.7.1.15]	K00363				DDKN01000077.1_35						k119_50836_47						k119_1995453_2	k119_832562_34																											NZ_KB905931.1_99
		nirB	NirB nitrite reductase [NAD(P)H], large subunit	TIGR02374				DDKN01000077.1_36						k119_50836_48		k119_548698_8				k119_1995453_3	k119_832562_33																											NZ_KB905931.1_100
		nirB	nitrite reductase (NADH) large subunit [EC:1.7.1.15]	K00362				DDKN01000077.1_36						k119_50836_48		k119_548698_8				k119_1995453_3	k119_832562_33																											NZ_KB905931.1_100
	NO2-NO	nirK	nirK nitrite reductase, copper-containing	TIGR02376	LNDU01000063.1_83, LNDU01000063.1_82, LNDU01000024.1_3		DCZO01000016.1_271, DCZO01000016.1_272, DCZO01000014.1_75																					k119_88396_36																	k119_1225887_4, k119_1386278_5
		nirK	nitrite reductase (NO-forming) [EC:1.7.2.1]	K00368	LNDU01000024.1_3, LNDU01000063.1_82, LNDU01000063.1_83		DCZO01000014.1_75, DCZO01000016.1_271, DCZO01000016.1_272																k119_345323_183, k119_2153875_34, k119_2205686_10					k119_88396_36																	k119_1225887_4
		nirS	nitrite reductase (NO-forming) / hydroxylamine reductase [EC:1.7.2.1 1.7.99.1]	K15864				DDKN01000021.1_11								k119_312003_2, k119_1058847_1		k119_303547_11			k119_871547_13											k119_2556786_18
	NO-N2O	norB	nitric oxide reductase subunit B [EC:1.7.2.5]	K04561				DDKN01000031.1_8			k119_634588_14	k119_729587_9		k119_62156_29		k119_881905_5		k119_303547_8	k119_104565_25, k119_1595308_1		k119_871547_18															NZ_KI912154.1_27	k119_284125_15	k119_3013912_3
		norC	nitric oxide reductase subunit C	K02305				DDKN01000031.1_9				k119_729587_8						k119_303547_9	k119_1595308_2		k119_871547_19												k119_793921_78				k119_284125_16
	N2O-N2	nosD	nosD nitrous oxide reductase family maturation protein	TIGR04247																	k119_832562_58, k119_832562_39												k119_793921_47
		nosZ	nosZ nitrous-oxide reductase, Sec-dependent	TIGR04246																													k119_793921_45										k119_202383_8
		nosZ	nitrous-oxide reductase [EC:1.7.2.4]	K00376																													k119_793921_45										k119_202383_8
	Nitrile Degradation	nthB	nthB nitrile hydratase, beta subunit	TIGR03888																		k119_382530_21
		nthA	Nitrile hydratase	TIGR01323																		k119_382530_20
Sulphur Metabolism	SO4-SO3	sat	sulfate adenylyltransferase [EC:2.7.7.4]	K00958				DDKN01000122.1_13	DFYP01000109.1_7			k119_47761_18							k119_18302_1, k119_2154425_9		k119_1024096_8		k119_2419247_55		k119_2509085_2			k119_2001548_128		k119_315854_4	k119_2167517_2	k119_2452251_49	k119_1588940_39		k119_1831842_28	NZ_KI912148.1_1842	k119_1862351_3		k119_331911_2		k119_1082316_5					k119_486452_28	k119_1390437_45
		sat	sat sulfate adenylyltransferase	TIGR00339				DDKN01000122.1_13	DFYP01000109.1_7			k119_47761_18							k119_2154425_9, k119_18302_1		k119_1024096_8		k119_2419247_55		k119_2509085_2			k119_2001548_128		k119_315854_4	k119_2167517_2	k119_2452251_49	k119_1588940_39		k119_1831842_28		k119_1862351_3		k119_331911_2							k119_486452_28	k119_1390437_45		NZ_KI912148.1_1842
		aprA	aprA adenylylsulfate reductase, alpha subunit	TIGR02061				DDKN01000122.1_11	DFYP01000109.1_5, DFYP01000154.1_3			k119_47761_11									k119_1024096_6																									k119_486452_26	k119_1390437_48
		aprA	adenylylsulfate reductase, subunit A [EC:1.8.99.2]	K00394				DDKN01000122.1_11	DFYP01000109.1_5, DFYP01000154.1_3			k119_47761_11				k119_2905531_1					k119_1024096_6																	k119_165721_14, k119_330200_19								k119_486452_26	k119_1390437_48
		aprB	adenylylsulfate reductase, subunit B [EC:1.8.99.2]	K00395				DDKN01000122.1_12	DFYP01000109.1_6, DFYP01000154.1_2			k119_47761_10							k119_2154425_10		k119_1024096_7																									k119_486452_27	k119_1390437_47
		cysN	cysN sulfate adenylyltransferase, large subunit	TIGR02034	LNDU01000050.1_56	LUYY01000140.1_10	DCZO01000035.1_284						k119_462096_8	k119_281358_44	k119_1084241_45					k119_373320_27		k119_356690_7																							k119_354828_45			NZ_KB905931.1_146
		cysC	cysC adenylyl-sulfate kinase	TIGR00455	LNDU01000043.1_133	LUYY01000140.1_8	DCZO01000001.1_62, DCZO01000004.1_172	DDKN01000090.1_1	DFYP01000180.1_18				k119_462096_8	k119_281358_44	k119_1084241_45				k119_2198308_1	k119_373320_27		k119_356690_7			k119_2509085_4			k119_2001548_128		k119_315854_4, k119_1151139_2	k119_2167517_2	k119_2452251_49	k119_1588940_40		k119_1831842_28					k119_157187_31						k119_1174484_24	k119_17391_39		NZ_KI912148.1_2468
	SO3-H2S	asrB	asrB sulfite reductase, subunit B	TIGR02911																									k119_1671988_64																	k119_183771_25	k119_1921047_40
		dsrA	dsrA sulfite reductase, dissimilatory-type alpha subunit	TIGR02064				DDKN01000031.1_1	DFYP01000004.1_4									k119_303547_1	k119_28787_9		k119_888410_58																		k119_404547_14								k119_230416_14
		dsrA	dissimilatory sulfite reductase alpha subunit [EC:1.8.99.5]	K11180				DDKN01000031.1_1	DFYP01000004.1_4									k119_303547_1	k119_28787_9		k119_888410_58																		k119_404547_14								k119_230416_14
		dsrB	dissimilatory sulfite reductase beta subunit [EC:1.8.99.5]	K11181				DDKN01000089.1_2	DFYP01000004.1_5										k119_28787_8		k119_888410_59																		k119_404547_13	k119_186599_2							k119_230416_15
		dsrB	dsrB sulfite reductase, dissimilatory-type beta subunit	TIGR02066				DDKN01000089.1_2	DFYP01000004.1_5										k119_28787_8, k119_2456963_2		k119_888410_59																		k119_404547_13	k119_186599_2							k119_230416_15
		dsrD	dsrD dissimilatory sulfite reductase D	PF08679					DFYP01000004.1_6																															k119_186599_3							k119_230416_16
		sir	sulfite reductase (ferredoxin) [EC:1.8.7.1]	K00392	LNDU01000050.1_60		DCZO01000035.1_288																													NZ_KI912149.1_155									k119_2168596_4
	S2O3-H2S	psrA	thiosulfate reductase / polysulfide reductase chain A [EC:1.8.5.5]	K08352					DFYP01000150.1_28, DFYP01000206.1_11	k119_597600_37						k119_948227_3, k119_1142359_3					k119_1002429_35, k119_2117784_37							k119_2680051_1	k119_281637_59, k119_963278_42								k119_31655_7, k119_1903484_3	k119_54515_30	k119_425337_18, k119_2016963_12			k119_58554_4		k119_1463627_8
	H2S-S0	Sqr	sulfide:quinone oxidoreductase [EC:1.8.5.4]	K17218		LUYY01000037.1_5	DCZO01000004.1_29	DDKN01000084.1_4							k119_1594958_13	k119_265647_7		k119_445384_6	k119_593711_9, k119_1595308_4		k119_1303517_9		k119_848194_144		k119_25365_2			k119_1069147_51		k119_858026_2					k119_1090397_151						k119_2414561_3		k119_2327642_5	k119_2557625_17
		fccA	cytochrome subunit of sulfide dehydrogenase	K17230				DDKN01000039.1_15								k119_1256216_4		k119_604285_38	k119_18302_36, k119_2174723_11, k119_1448324_9, k119_1744185_11, k119_2874420_52		k119_1599681_42																											NZ_KB905952.1_26
		fccB	sulfide dehydrogenase [flavocytochrome c] flavoprotein chain [EC:1.8.2.3]	K17229															k119_1448324_8, k119_1744185_12		k119_1599681_41
	S2O3-SO4	soxA	L-cysteine S-thiosulfotransferase [EC:2.8.5.2]	K17222				DDKN01000001.1_73, DDKN01000001.1_94, DDKN01000065.1_6								k119_392602_3, k119_3022943_4		k119_2147216_41	k119_927082_3		k119_1943803_26	k119_2038459_1
		soxX	L-cysteine S-thiosulfotransferase [EC:2.8.5.2]	K17223				DDKN01000001.1_76, DDKN01000001.1_95, DDKN01000065.1_6								k119_392602_2, k119_3022943_5		k119_2147216_44	k119_927082_6		k119_1943803_25	k119_2038459_2
		soxC	sulfane dehydrogenase subunit SoxC	K17225												k119_392602_8																													k119_772620_8			NZ_KB905937.1_40
		soxD	S-disulfanyl-L-cysteine oxidoreductase SoxD [EC:1.8.2.6]	K22622												k119_392602_7																													k119_772620_7			NZ_KB905937.1_41
		soxY	sulfur-oxidizing protein SoxY	K17226				DDKN01000001.1_75							k119_1775581_1	k119_392602_5, k119_2378298_1, k119_3022943_2		k119_2147216_43	k119_927082_5, k119_18302_39																													NZ_KB905937.1_42
		soxY	sulfur-oxidizing protein SoxY	TIGR04488				DDKN01000001.1_75								k119_392602_5, k119_3022943_2		k119_2147216_43	k119_927082_5																													NZ_KB905937.1_42
		soxB	S-sulfosulfanyl-L-cysteine sulfohydrolase [EC:3.1.6.20]	K17224				DDKN01000001.1_72								k119_392602_1		k119_2147216_40	k119_927082_2		k119_1943803_24																											NZ_KB905937.1_44
		soxB	S-sulfosulfanyl-L-cysteine sulfohydrolase [EC:3.1.6.20]	TIGR04486				DDKN01000001.1_72								k119_392602_1, k119_3022943_6		k119_2147216_40	k119_927082_2		k119_1943803_24																											NZ_KB905937.1_44
		soxZ	sulfur-oxidizing protein SoxZ	K17227				DDKN01000001.1_74								k119_392602_4, k119_3022943_3		k119_2147216_42	k119_927082_4																													NZ_KB905937.1_43
Halogenated Degradation	Perchlorate Respiration	pcrA	pcrA DMSO reductase family type II enzyme, molybdopterin subunit	TIGR03479																																												NZ_KB905946.1_16
		pcrB	pcrB DMSO reductase family type II enzyme, iron-sulfur subunit	TIGR03478																																					k119_2213676_2
	Chlorite Reduction	cld	Chlorite dismutase (reduction)	PF06778	LNDU01000032.1_61, LNDU01000055.1_15, LNDU01000030.1_40, LNDU01000043.1_76		DCZO01000004.1_13, DCZO01000003.1_53, DCZO01000012.1_40, DCZO01000036.1_48																k119_345323_73									k119_1045234_38													k119_2808419_13, k119_477077_16, k119_175494_4, k119_535058_5
		cld	chlorite dismutase [EC:1.13.11.49]	K09162	LNDU01000055.1_15		DCZO01000003.1_53																																						k119_175494_4, k119_535058_5
	Dehalogenation	dehH	haloacetate dehalogenase [EC:3.8.1.3]	K01561												k119_2859593_1																																NZ_KB905931.1_165
		K01560	2-haloacid dehalogenase [EC:3.8.1.2]	K01560												k119_8152_13, k119_245243_2						k119_1198587_7, k119_1703048_4										k119_1230759_14						k119_1068588_9										NZ_KB905937.1_80
		K01560	Haloacid dehydrogenase haloacid dehalogenase, type II	TIGR01428	LNDU01000046.1_128											k119_245243_2, k119_8152_13						k119_1703048_4, k119_1198587_7		k119_312773_10		k119_2364705_16	k119_2284549_28					k119_1230759_14, k119_1517699_33			k119_1401802_143			k119_1068588_9						k119_220599_7				NZ_KB905937.1_80
Photosynthesis	Photosystem I	psaA	photosystem I P700 chlorophyll a apoprotein A1	K02689																																NZ_KI912148.1_1868, NZ_KI912149.1_1587
		psaB	photosystem I P700 chlorophyll a apoprotein A2	K02690																																NZ_KI912148.1_1867, NZ_KI912149.1_1586
		psaC	photosystem I subunit VII	K02691																																NZ_KI912151.1_557
		psaD	photosystem I subunit II	K02692																																NZ_KI912149.1_349
		psaE	photosystem I subunit IV	K02693																																NZ_KI912148.1_2241
		psaF	photosystem I subunit III	K02694																																NZ_KI912148.1_2251, NZ_KI912149.1_1610
	Photosystem II	psbA	photosystem II P680 reaction center D1 protein [EC:1.10.3.9]	K02703																																NZ_KI912148.1_336, NZ_KI912148.1_501, NZ_KI912148.1_1701, NZ_KI912149.1_1252, NZ_KI912149.1_1598, NZ_KI912149.1_1599, NZ_KI912150.1_291, NZ_KI912151.1_598, NZ_KI912152.1_407
		psbD	photosystem II P680 reaction center D2 protein [EC:1.10.3.9]	K02706																																NZ_KI912148.1_1119, NZ_KI912148.1_1601, NZ_KI912149.1_1605
		psbC	photosystem II CP43 chlorophyll apoprotein	K02705																																NZ_KI912148.1_1118, NZ_KI912149.1_1606, NZ_KI912150.1_182, NZ_KI912150.1_183
		psbB	photosystem II CP47 chlorophyll apoprotein	K02704																																NZ_KI912148.1_1310, NZ_KI912149.1_1607
		psbE	photosystem II cytochrome b559 subunit alpha	K02707																																NZ_KI912149.1_204
		psbF	photosystem II cytochrome b559 subunit beta	K02708																																NZ_KI912149.1_203
	Anox. Photosystem II	pufL	photosynthetic reaction center L subunit	K08928												k119_1456584_2						k119_527229_7								k119_2167218_3
		pufM	photosynthetic reaction center M subunit	K08929																		k119_527229_8
		pufC	photosynthetic reaction center cytochrome c subunit	K13992																										k119_138541_5		k119_1385533_7
		pufA	light-harvesting complex 1 alpha chain	K08926												k119_1456584_3						k119_527229_6
		pufB	light-harvesting complex 1 beta chain	K08927												k119_1456584_4						k119_527229_5								k119_138541_7
Hydrogen Metabolism	H2 (FeFe)	Group A hydrogenase	Group A [FeFe] hydrogenase, group A	TIGR02512		LUYY01000071.1_1, LUYY01000144.1_3			DFYP01000065.1_3					k119_759065_27																							k119_254830_19					k119_1072795_5	k119_201435_4	k119_467555_31, k119_467555_23
	H2 (NiFe)	hyaB, hybC	hydrogenase large subunit [EC:1.12.99.6]	K06281				DDKN01000011.1_37								k119_882278_3, k119_139622_1		k119_199394_7			k119_1818217_6									k119_823904_7		k119_1373227_60, k119_2556786_31		k119_307586_13				k119_266863_17
		hyaA, hybO	hydrogenase small subunit [EC:1.12.99.6]	K06282					DFYP01000192.1_15							k119_882278_4, k119_1200316_2		k119_199394_10			k119_1818217_3								k119_963278_11	k119_823904_8		k119_1373227_59, k119_2556786_34		k119_307586_10			k119_845192_18, k119_642401_86	k119_266863_16		k119_1458961_14							k119_1331679_43
		hyaC	Ni/Fe-hydrogenase 1 B-type cytochrome subunit	K03620			DCZO01000018.1_7									k119_882278_2				k119_1015475_15										k119_823904_6		k119_1373227_61													k119_169869_3		k119_333031_13
Carbon Metabolism	CH2O Oxidation	fae	fae formaldehyde-activating enzyme	TIGR03126																				k119_1404336_11	k119_2062181_3	k119_2007432_2, k119_2364705_43	k119_1975747_10, k119_1975747_11
		mch	methenyltetrahydromethanopterin cyclohydrolase methenyltetrahydromethanopterin cyclohydrolase	TIGR03120												k119_2858733_4								k119_2179485_64	k119_1071460_31	k119_826175_35	k119_2846918_59						k119_1856960_134
		fhcD	Formylmethanofuran:tetrahyromethanopterin formyltransferase formylmethanofuran--tetrahydromethanopterin N-formyltransferase	TIGR03119												k119_2858733_2								k119_697620_12, k119_1033815_61	k119_1071460_37	k119_1658914_67	k119_2846918_57
		fghA	S-formylglutathione hydrolase S-formylglutathione hydrolase	TIGR02821									k119_2547478_1		k119_3106314_70																																		NZ_KI912149.1_774
		fdhA_non_GSH	fdh thiol-independent type formaldehyde dehydrogenase, glutathione-independent	TIGR02819						k119_186581_13
		TIGR02818	S-(hydroxymethyl)glutathione dehydrogenase S-(hydroxymethyl)glutathione dehydrogenase/class III alcohol dehydrogenase	TIGR02818									k119_64654_1		k119_5045_15							k119_1815138_5																											NZ_KI912151.1_28
	HCO2-CO2	fdhA	formate dehydrogenase, alpha subunit formate dehydrogenase, alpha subunit	TIGR01591									k119_734349_2			k119_297935_2						k119_1452194_9						k119_537266_23	k119_963278_3, k119_1095289_107				k119_1718279_35		k119_724221_40, k119_724221_41		k119_259066_22, k119_259066_32	k119_2475569_4	k119_2026561_8, k119_2026561_18, k119_2026561_25	k119_701801_14, k119_1391981_1					k119_477077_4	k119_406373_36	k119_1331679_13	NZ_KB905958.1_16
		fdhA	formate dehydrogenase (NADP+) alpha subunit [EC:1.17.1.10]	K05299
		fdhB	formate dehydrogenase, beta subunit formate dehydrogenase, beta subunit	TIGR01582														k119_192191_15							k119_54421_8	k119_826175_150												k119_605446_15				k119_851980_2
		fdhB	formate dehydrogenase (NADP+) beta subunit [EC:1.17.1.10]	K15022																																	k119_259066_31		k119_2026561_24		k119_2125599_3
		fdh-gamma	formate dehydrogenase, gamma subunit formate dehydrogenase, gamma subunit	TIGR01583								k119_93995_22				k119_1689814_4		k119_192191_14				k119_1549928_13			k119_54421_9			k119_843200_225							k119_1054251_41		k119_495086_33	k119_605446_14, k119_677937_4, k119_1471914_20	k119_2026561_10								k119_333031_13	NZ_KB905961.1_17
	CO-CO2	coxL	coxL carbon-monoxide dehydrogenase, large subunit	TIGR02416												k119_862751_5	k119_984157_15					k119_1003345_14, k119_2207313_21, k119_1618820_7, k119_353494_27, k119_613781_3, k119_2663012_14, k119_985006_16						k119_271136_108, k119_2108989_109		k119_657222_3	k119_2968863_25	k119_604823_50, k119_1073938_5, k119_2822002_20	k119_1856960_143	k119_62014_30	k119_1972846_26		k119_781090_7, k119_2776878_12, k119_351095_31	k119_1854621_2, k119_916934_22	k119_1149505_27, k119_34703_32, k119_1221808_22										NZ_KI912151.1_149
		cdhA	anaerobic carbon-monoxide dehydrogenase, CODH/ACS complex subunit alpha [EC:1.2.7.4]	K00192																				k119_661861_9	k119_1071460_20	k119_91490_61	k119_403402_1		k119_963278_18								k119_386156_9		k119_279625_118
		cooF	anaerobic carbon-monoxide dehydrogenase iron sulfur subunit	K00196					DFYP01000202.1_25, DFYP01000026.1_24																												k119_327100_31	k119_864802_24, k119_447426_15, k119_203858_3	k119_279625_43
Carbon	CH3NH2-CH2O	madB	madB methylamine dehydrogenase (amicyanin) heavy chain	TIGR02658									k119_1492040_2
	W-L pathway	cooS, acsA	codh (catalytic) carbon-monoxide dehydrogenase, catalytic subunit	TIGR01702					DFYP01000026.1_23																				k119_778667_64						k119_276220_6		k119_327100_30	k119_266863_35	k119_279625_42	k119_323163_9						k119_2205252_3	k119_556350_8
		cdhD, acsD	codhD (delta) CO dehydrogenase/acetyl-CoA synthase, delta subunit	TIGR00381																				k119_661861_12	k119_1071460_23	k119_91490_58									k119_276220_2			k119_266863_34		k119_323163_6						k119_2205252_6	k119_556350_11
		cdhB	codhC (beta) CO dehydrogenase/CO-methylating acetyl-CoA synthase complex, beta subunit	TIGR00316																				k119_661861_11	k119_1071460_22	k119_91490_59			k119_963278_16						k119_276220_5		k119_386156_7	k119_266863_36	k119_279625_120	k119_323163_8						k119_2205252_4	k119_556350_9
		cdhE, acsC	acetyl-CoA decarbonylase/synthase, CODH/ACS complex subunit gamma [EC:2.1.1.245]	K00197																				k119_661861_13	k119_1071460_24	k119_91490_57			k119_963278_15						k119_909639_1		k119_386156_6		k119_279625_121	k119_323163_7						k119_2205252_5	k119_556350_10
		cdhD, acsD	acetyl-CoA decarbonylase/synthase, CODH/ACS complex subunit delta [EC:2.1.1.245]	K00194																				k119_661861_12	k119_1071460_23	k119_91490_58			k119_963278_19						k119_276220_2		k119_386156_10	k119_266863_34	k119_279625_117	k119_323163_6						k119_2205252_6	k119_556350_11
		cooS, acsA	anaerobic carbon-monoxide dehydrogenase catalytic subunit [EC:1.2.7.4]	K00198					DFYP01000026.1_23																				k119_778667_64						k119_276220_6		k119_327100_30	k119_266863_35	k119_279625_42	k119_404325_9, k119_323163_9						k119_2205252_3	k119_556350_8
	CBB Cycle	PRK, prkB	phosphoribulokinase [EC:2.7.1.19]	K00855				DDKN01000001.1_106, DDKN01000077.1_37										k119_85243_18			k119_2469123_4	k119_306821_11								k119_2822613_3						NZ_KI912148.1_593, NZ_KI912149.1_550
		rbcL	ribulose-bisphosphate carboxylase large chain [EC:4.1.1.39]	K01601				DDKN01000080.1_3													k119_2469123_8, k119_2469123_16	k119_306821_17	k119_2153875_19		k119_61554_9		k119_510915_18							k119_420558_24		NZ_KI912149.1_43										k119_432914_1
		rbcS	ribulose-bisphosphate carboxylase small chain [EC:4.1.1.39]	K01602				DDKN01000080.1_2													k119_2469123_15	k119_306821_16														NZ_KI912149.1_45
	Reverse TCA	aclA	ATP-citrate lyase alpha-subunit [EC:2.3.3.8]	K15230	LNDU01000061.1_84		DCZO01000035.1_85																																						k119_1045356_3
		aclB	ATP-citrate lyase beta-subunit [EC:2.3.3.8]	K15231			DCZO01000035.1_86																															k119_389284_24
	3HP Bi-cycle	mcr	malonyl-CoA reductase / 3-hydroxypropionate dehydrogenase (NADP+) [EC:1.2.1.75 1.1.1.298]	K14468																										k119_2433464_10		k119_823131_53
		K14469	acrylyl-CoA reductase (NADPH) / 3-hydroxypropionyl-CoA dehydratase / 3-hydroxypropionyl-CoA synthetase [EC:1.3.1.84 4.2.1.116 6.2.1.36]	K14469																										k119_6125_3		k119_823131_52
		mct	2-methylfumaryl-CoA isomerase [EC:5.4.1.3]	K14470																										k119_3005915_3		k119_823131_3
		smtA1	succinyl-CoA:(S)-malate CoA-transferase subunit A [EC:2.8.3.22]	K14471																												k119_823131_1
		smtB	succinyl-CoA:(S)-malate CoA-transferase subunit B [EC:2.8.3.22]	K14472																										k119_3005915_2		k119_823131_2
	3HP-4HB Cycle	abfD	4-hydroxybutyryl-CoA dehydratase / vinylacetyl-CoA-Delta-isomerase [EC:4.2.1.120 5.3.3.3]	K14534																			k119_848194_63				k119_1637900_27										k119_414918_13, k119_632821_5	k119_486525_35, k119_135878_14, k119_465153_14, k119_1935798_2, k119_2024721_16, k119_1617288_6	k119_1168538_47, k119_152329_6, k119_1559246_21
		K15016	enoyl-CoA hydratase / 3-hydroxyacyl-CoA dehydrogenase [EC:4.2.1.17 1.1.1.35]	K15016																			k119_1206428_25	k119_259677_40
Methane Metabolism	CH4 Oxidation	mdo	NDMA-dependent methanol dehydrogenase EC 1.1.1.244 NDMA-dependent methanol dehydrogenase	TIGR04266																										k119_1818787_1
		mmoB	methane monooxygenase regulatory protein B	PF02406						k119_906626_9																	k119_584651_6	k119_682186_106																		k119_169666_30	k119_1239429_32
Arsenic Metabolism	Arsenate Oxidation	aoxA	arsenite oxidase small arsenite oxidase, small subunit	TIGR02694												k119_420069_1
		aoxB	arsenite oxidase large arsenite oxidase, large subunit	TIGR02693												k119_420069_2
	Arsenate Reduction	arsC_thioredoxin	thioredoxin arsenate reductase (thioredoxin)	TIGR02691	LNDU01000043.1_137	LUYY01000232.1_9	DCZO01000019.1_26, DCZO01000004.1_165		DFYP01000038.1_11, DFYP01000038.1_12	k119_597600_32		k119_862091_2															k119_1586336_13	k119_1629695_142					k119_1856960_224	k119_76896_48			k119_44667_5, k119_396948_18	k119_1137231_15, k119_378247_27	k119_290916_85	k119_801119_14				k119_2937307_2		k119_1289973_11	k119_17391_3, k119_868983_43
		TIGR02689	glutathione/glutaredoxin type arsenate reductase, glutathione/glutaredoxin type	TIGR02689																																			k119_290916_85										NZ_KI912149.1_950
		arsC_glutaredoxin	arsC arsenate reductase (glutaredoxin)	TIGR00014	LNDU01000053.1_40	LUYY01000226.1_4	DCZO01000014.1_171							k119_459500_25	k119_1535594_18		k119_33563_8																									k119_1357763_5			k119_935969_5
Respiration	Iron/Manganese Oxidation/Reduction	mtrC	mtrC decaheme-associated outer membrane protein, MtrB/PioB family	TIGR03509																																			k119_751802_46
		mtrA	mtrA decaheme c-type cytochrome, OmcA/MtrC family	TIGR03507																																											k119_127379_96
	Selenate Reduction	YgfK	YgfK putative selenate reductase, YgfK subunit	TIGR03315		LUYY01000149.1_2																															k119_40582_13		k119_279625_148				k119_633760_134	k119_2761123_11
		TIGR03313	molybdenum-binding subunit probable selenate reductase, molybdenum-binding subunit	TIGR03313																								k119_2108989_109			k119_2968863_25		k119_1856960_143	k119_62014_30	k119_1286357_1														NZ_KI912151.1_149
	Oxidative Phosphorylation	CoxA	CoxA cytochrome c oxidase, subunit I	TIGR02891				DDKN01000057.1_44	DFYP01000144.1_11				k119_1852037_2	k119_645251_7	k119_574646_14		k119_21390_18, k119_529852_5			k119_140278_49		k119_1292641_31								k119_1676955_7		k119_1973645_12	k119_1759173_33	k119_990448_14			k119_205908_36					k119_84559_5	k119_521922_18	k119_306313_2				NZ_KB905941.1_35, NZ_KB905959.1_9	NZ_KI912148.1_1088, NZ_KI912148.1_2216, NZ_ALVT01000034.1_285
		CoxB	CoxB cytochrome c oxidase, subunit II	TIGR02866				DDKN01000057.1_45	DFYP01000144.1_14					k119_645251_8	k119_574646_13	k119_1921764_3	k119_21390_17, k119_529852_6	k119_285848_5	k119_285051_2	k119_140278_50		k119_1292641_32						k119_1004315_130		k119_1676955_6	k119_850842_7	k119_1973645_13		k119_990448_15	k119_1095565_63		k119_205908_33					k119_84559_2	k119_521922_15	k119_306313_5				NZ_KB905941.1_36	NZ_KI912148.1_1089, NZ_KI912148.1_2217
		CyoE	CyoE protoheme IX farnesyltransferase	TIGR01473				DDKN01000057.1_36		k119_75154_8		k119_744574_10		k119_645251_6	k119_1435084_52	k119_2837532_3	k119_21390_19	k119_1360523_9		k119_140278_48		k119_1292641_30	k119_339834_6, k119_586253_175		k119_54421_89			k119_1004315_136, k119_2001548_29			k119_434458_6, k119_1564201_3	k119_238533_25	k119_783079_48	k119_209804_13	k119_1095565_57, k119_834600_21		k119_205908_32						k119_521922_14	k119_306313_6				NZ_KB905959.1_5, NZ_KB905941.1_26	NZ_KI912148.1_1093, NZ_ALVT01000034.1_275
		ccoP	ccoP cytochrome c oxidase, cbb3-type, subunit III	TIGR00782			DCZO01000004.1_60	DDKN01000057.1_30, DDKN01000045.1_6		k119_94965_3			k119_2266273_4	k119_1564018_10		k119_1610099_3	k119_988741_11	k119_532476_4, k119_678812_28, k119_1769866_44	k119_2174723_23, k119_285434_29	k119_1193232_7	k119_1394814_6	k119_682355_4						k119_1322669_12		k119_1676955_6			k119_783079_144	k119_714101_22, k119_473905_27	k119_3088177_9						k119_1856933_2	k119_150931_4		k119_55431_5	k119_856600_3			NZ_KB905930.1_72, NZ_KB905945.1_36
		ccoO	ccoO cytochrome c oxidase, cbb3-type, subunit II	TIGR00781				DDKN01000057.1_32, DDKN01000045.1_4					k119_2266273_2	k119_1564018_12			k119_988741_9	k119_532476_2, k119_678812_26	k119_285434_31, k119_2174723_21	k119_1193232_5	k119_1394814_4	k119_682355_2																k119_2490883_2			k119_137764_5	k119_150931_2		k119_55431_7				NZ_KB905930.1_70
		ccoN	ccoN cytochrome c oxidase, cbb3-type, subunit I	TIGR00780				DDKN01000045.1_3, DDKN01000057.1_33						k119_1564018_13			k119_988741_8	k119_678812_25, k119_532476_1, k119_1360523_12	k119_2174723_20, k119_285434_32	k119_1193232_4	k119_1394814_3	k119_170831_1, k119_682355_1																k119_2490883_3			k119_137764_4	k119_150931_2		k119_55431_7				NZ_KB905930.1_69
		CydB	CydB cytochrome d ubiquinol oxidase, subunit II	TIGR00203	LNDU01000053.1_17	LUYY01000249.1_6			DFYP01000162.1_23	k119_784368_1		k119_347866_13		k119_1191717_14		k119_2491118_3	k119_2957017_18				k119_363407_97, k119_64954_118	k119_133923_4						k119_1069147_50			k119_624132_3			k119_547080_11	k119_513062_74							k119_449659_7	k119_501911_52	k119_190448_17		k119_432914_109		NZ_KB905931.1_172	NZ_KI912149.1_498
		CydA	CydA cytochrome (quinone) oxidase, bd type	PF01654	LNDU01000053.1_18, LNDU01000008.1_82	LUYY01000249.1_5			DFYP01000162.1_24			k119_347866_12		k119_1191717_15		k119_2491118_4	k119_2957017_17				k119_64954_117, k119_363407_98	k119_133923_5						k119_1069147_49			k119_624132_2			k119_547080_12	k119_513062_75							k119_449659_5	k119_501911_51	k119_190448_18		k119_432914_111, k119_432914_110		NZ_KB905931.1_173	NZ_KI912149.1_499
Aromatic Degradation	Phenol	E1.14.13.7	phenol 2-monooxygenase reductase	K00484																												k119_1111424_14
		E1.14.13.7	phenol 2-monooxygenase (NADPH) [EC:1.14.13.7]	K03380																												k119_1111424_9
	Methylphenol	pchF	4-cresol dehydrogenase (hydroxylating) flavoprotein subunit [EC:1.17.9.1]	K05797												k119_1973945_4				k119_1225040_28		k119_1618820_19
	Catechol Metacleavage	dmpB, xylE	catechol 2,3-dioxygenase [EC:1.13.11.2]	K00446												k119_8152_4	k119_728282_17			k119_972907_26		k119_643687_15, k119_985006_11, k119_1160267_12										k119_1111424_10
		dmpC, xylG, praB	aminomuconate-semialdehyde/2-hydroxymuconate-6-semialdehyde dehydrogenase [EC:1.2.1.32 1.2.1.85]	K10217												k119_8152_6																k119_1111424_17
		dmpD, xylF	2-hydroxymuconate-semialdehyde hydrolase [EC:3.7.1.9]	K10216										k119_539442_42		k119_8152_7
		mhpD	2-keto-4-pentenoate hydratase [EC:4.2.1.80]	K02554												k119_8152_8																						k119_138924_4
		mhpE	4-hydroxy 2-oxovalerate aldolase [EC:4.1.3.39]	K01666										k119_539442_39		k119_566331_2, k119_8152_10																k119_1111424_13
		mhpF	acetaldehyde dehydrogenase [EC:1.2.1.10]	K04073										k119_539442_40		k119_566331_3
		praC, xylH	4-oxalocrotonate tautomerase [EC:5.3.2.6]	K01821				DDKN01000057.1_10	DFYP01000159.1_16							k119_8152_12, k119_955514_4		k119_522169_2	k119_28787_24				k119_848194_239, k119_2419247_134						k119_963278_28			k119_1111424_15					k119_392778_6	k119_158278_27	k119_2010491_4		k119_2210264_7								NZ_ALVT01000034.1_301
		dmpH, xylI, nahK	2-oxo-3-hexenedioate decarboxylase [EC:4.1.1.77]	K01617												k119_8152_11, k119_8152_8																						k119_138924_4
	Catechol Orthocleavage	catA	catechol 1,2-dioxygenase [EC:1.13.11.1]	K03381																		k119_339280_37
		catB	muconate cycloisomerase [EC:5.5.1.1]	K01856																				k119_167817_46		k119_1692742_67											k119_322275_4	k119_3036165_6
		catC	muconolactone D-isomerase [EC:5.3.3.4]	K03464																			k119_1276514_5		k119_1652100_4
	Vanillate	vanA	vanillate monooxygenase [EC:1.14.13.82]	K03862																																												NZ_KB905958.1_25
		vanB	vanillate monooxygenase ferredoxin subunit	K03863																																												NZ_KB905958.1_26
		ligM	vanillate/3-O-methylgallate O-demethylase [EC:2.1.1.341]	K15066																k119_1225040_40, k119_23920_35
	p-HP Degradation	pobA	p-hydroxybenzoate 3-monooxygenase [EC:1.14.13.2]	K00481												k119_219937_5				k119_2691330_13		k119_640443_6, k119_767293_4																										NZ_KB905948.1_48
	PCA Orthocleavage	pcaG	protocatechuate 3,4-dioxygenase, alpha subunit [EC:1.13.11.3]	K00448																		k119_1565110_20																										NZ_KB905948.1_57
		pcaH	protocatechuate 3,4-dioxygenase, beta subunit [EC:1.13.11.3]	K00449																		k119_1565110_19																										NZ_KB905948.1_58
		pcaB	3-carboxy-cis,cis-muconate cycloisomerase [EC:5.5.1.2]	K01857																		k119_1003345_20																k119_378247_1										NZ_KB905934.1_107
		pcaC	4-carboxymuconolactone decarboxylase [EC:4.1.1.44]	K01607	LNDU01000034.1_88	LUYY01000072.1_3	DCZO01000014.1_337	DDKN01000059.1_11	DFYP01000106.1_3		k119_491702_13, k119_874129_10	k119_862091_12, k119_862091_25, k119_581624_10	k119_1511180_7	k119_1558298_79		k119_479301_2	k119_1387656_2			k119_167892_4		k119_1838042_18, k119_353494_9, k119_76054_19, k119_1003345_22, k119_2403053_10			k119_54421_55		k119_1271298_26	k119_1888697_73, k119_1888697_72	k119_207505_7				k119_1759173_47				k119_1721653_10, k119_1299611_3, k119_427133_8	k119_1227658_7, k119_968802_2, k119_629537_11, k119_1440521_2	k119_1149505_28	k119_333562_18		k119_2955589_2, k119_1331926_4	k119_521922_59		k119_2168596_8	k119_247448_8		NZ_KB905929.1_155, NZ_KB905934.1_108	NZ_KI912149.1_1464
	bKA Pathway	pcaI	3-oxoadipate CoA-transferase, alpha subunit [EC:2.8.3.6]	K01031																																												NZ_KB905934.1_112
		pcaJ	3-oxoadipate CoA-transferase, beta subunit [EC:2.8.3.6]	K01032																																												NZ_KB905934.1_111
		fadA, fadI	acetyl-CoA acyltransferase [EC:2.3.1.16]	K00632								k119_242526_2		k119_2655185_18		k119_1372402_1					k119_1002429_59	k119_1565110_18						k119_1176403_1, k119_843200_24		k119_2927579_8		k119_614657_18, k119_1373227_17, k119_1884196_1	k119_1856960_12	k119_76896_3, k119_1507942_22	k119_1759327_4, k119_2962571_56			k119_1026448_16, k119_2888588_12	k119_1559246_32									NZ_KB905945.1_48, NZ_KB905934.1_110	NZ_KI912150.1_163
		pcaF	3-oxoadipyl-CoA thiolase [EC:2.3.1.174]	K07823																		k119_1565110_18
		pcaD	3-oxoadipate enol-lactonase [EC:3.1.1.24]	K01055			DCZO01000005.1_4									k119_1142663_1					k119_363407_116	k119_1003345_21, k119_255439_8								k119_1976415_2			k119_657230_65				k119_495086_36	k119_1875948_5, k119_14383_26							k119_2899129_8			NZ_KB905934.1_108
	PCA Metacleavage	ligA	protocatechuate 4,5-dioxygenase, alpha chain [EC:1.13.11.8]	K04100												k119_196898_2				k119_23920_26		k119_2812268_11
		ligB	protocatechuate 4,5-dioxygenase, beta chain [EC:1.13.11.8]	K04101												k119_196898_3				k119_23920_25		k119_2812268_12
		ligC	2-hydroxy-4-carboxymuconate semialdehyde hemiacetal dehydrogenase [EC:1.1.1.312]	K10219												k119_196898_4				k119_2691330_14		k119_418623_2
		ligI	2-pyrone-4,6-dicarboxylate lactonase [EC:3.1.1.57]	K10221												k119_196898_1				k119_2691330_15		k119_178396_23
		galD	4-oxalomesaconate tautomerase [EC:5.3.2.8]	K16514																k119_2691330_17
		ligJ	4-oxalmesaconate hydratase [EC:4.2.1.83]	K10220																k119_23920_27
		galB	4-oxalomesaconate hydratase [EC:4.2.1.83]	K16515																		k119_643687_8
		ligK, galC	4-hydroxy-4-methyl-2-oxoglutarate aldolase [EC:4.1.3.17]	K10218																k119_2691330_18		k119_643687_9																	k119_1474083_46
[truncated: 3 more columns]
