# Supplementary material for: Genomics and metatranscriptomics of biogeochemical cycling and degradation of lignin-derived aromatic compounds in thermal swamp sediment
Source: ISME J. 2020 Nov 2;15(3):879–93. doi: 10.1038/s41396-020-00820-x (PMC8027834; doi:10.1038/s41396-020-00820-x)
Supplement: Supplementary file 7 — Data Set 5 [file 41396_2020_820_MOESM7_ESM.xlsx]

## Sheet: Transcriptomes
						Eucalyptus Kraft Lignin (EKL), T = 96 h						Eucalyptus Milled Wood Lignin (EMWL), T = 168 h						Dehydrogenase Polymer (DHP), T = 48 h						Vanillin (VAN), t = 24 h
Pathway	Gene	Enzyme	Transcriptome	Taxonomic Classification	Candidate Paralog Transcript	baseMean	log2FoldChange	lfcSE	stat	pvalue	padj	baseMean	log2FoldChange	lfcSE	stat	pvalue	padj	baseMean	log2FoldChange	lfcSE	stat	pvalue	padj	baseMean	log2FoldChange	lfcSE	stat	pvalue	padj
Bisphenol degradation	dad	2,4'-Dihydroxyacetophenone dioxygenase [EC:1.13.11.41]	AB.1	Altererythrobacter sp.	k25_6819613_2	61.2123	3.98335	1.16723	3.41265	0.000643345	0.00486962	NA	NA	NA	NA	NA	NA	2.41828	2.74181	1.33967	2.04663	0.040694	NA	2.64705	1.73296	1.30176	1.33124	0.183109	NA
Copper resistance	AA1	CopA copper oxidase	AB.1	Altererythrobacter sp.	k25_1945962_1	125.232	2.58358	1.26828	2.03707	0.0416429	0.0991955	41.3658	6.87568	1.69412	4.05856	NA	NA	NA	NA	NA	NA	NA	NA	NA	NA	NA	NA	NA	NA
	AA1	CopA copper oxidase	AB.1	Altererythrobacter sp.	k25_3484999_1	237.662	4.11372	1.13667	3.61909	0.00029564	0.00266085	256.731	9.64063	0.968355	9.95568	NA	NA	NA	NA	NA	NA	NA	NA	NA	NA	NA	NA	NA	NA
DDVA degradation	ligW2	5-carboxyvanillate decarboxylase	AB.1	Altererythrobacter sp.	k25_8341748_1	34.3577	5.77116	0.926898	2.12662	0.033452	0.0155046	2.30647	2.53187	1.33571	1.89552	0.0580239	NA	2.63309	2.88322	1.33767	2.1554	0.0311303	NA	1.41405	0.354591	1.37888	0.257158	0.797057	NA
	ligXa	5,5'-dehydrodivanillate O-demethylase oxygenase subunit	AB.1	Altererythrobacter sp.	k25_3521624_1	38.0037	4.12398	0.996827	2.72262	0.00647661	0.0272826	1.37726	0.187435	1.4729	0.127255	0.898738	NA	2.01912	1.26352	1.22444	1.03191	0.302112	NA	2.01355	-0.585677	1.19696	-0.489305	0.624626	NA
	ligXd	5,5'-dehydrodivanillate O-demethylase ferredoxin reductase subunit	AB.1	Altererythrobacter sp.	k25_4666954_1	46.7447	2.17293	0.894753	2.205	0.0274544	0.0553022	NA	NA	NA	NA	NA	NA	NA	NA	NA	NA	NA	NA	NA	NA	NA	NA	NA	NA
Dehydrodiconiferyl alcohol degradation	lsdB	Lignostilbene-alpha,beta-dioxygenase isozyme III [EC 1.13.11.43]	AB.1	Altererythrobacter sp.	k25_6820254_1	19.6123	3.37636	1.17772	2.86686	0.00414567	0.0197251	NA	NA	NA	NA	NA	NA	2.63309	2.88322	1.33767	2.1554	0.0311303	NA	1.87643	1.03428	1.32052	0.783238	0.433487	NA
	pchD	Dehydrodiconiferyl alcohol dehydrogenase	AB.1	Altererythrobacter sp.	k25_8016994_1	27.9319	2.44825	1.28492	1.90537	0.00567319	NA	NA	NA	NA	NA	NA	NA	2.20348	2.58361	1.34411	1.92217	0.0545845	NA	NA	NA	NA	NA	NA	NA
Flavonoid degradation	Q23D	Quercetin 2,3-dioxygenase [EC 1.13.11.24]	AB.1	Altererythrobacter sp.	k25_496594_1	47.0794	6.61336	1.0721	4.30311	1.68e-05	0.000270662	137.646	5.79588	1.66277	4.08708	4.3683e-05	0.000871544	255.997	5.8692	1.33324	4.4022	1.07158e-05	0.000860956	NA	NA	NA	NA	NA	NA
Gallate degradation	desB	Gallate dioxygenase [EC:1.13.11.57]	AB.1	Altererythrobacter sp.	k25_4674488_1	19.2858	3.72973	1.18609	3.14457	0.00166332	0.0100172	24.1692	2.78985	1.12071	2.48935	0.0127976	0.0510747	4.99595	3.88332	1.36392	2.84718	0.00441088	0.0370549	2.64705	1.73296	1.30176	1.33124	0.183109	NA
Protocatechuate meta-cleavage	ligA	Protocatechuate 4,5-dioxygenase, alpha chain [EC:1.13.11.8]	AB.1	Altererythrobacter sp.	k25_4236258_1	1454.93	5.22903	1.12427	3.76158	0.00016884	0.00171123	20.2298	5.8417	1.60989	3.62863	0.000284927	0.00357792	NA	NA	NA	NA	NA	NA	NA	NA	NA	NA	NA	NA
	ligB	Protocatechuate 4,5-dioxygenase, beta chain [EC:1.13.11.8]	AB.1	Altererythrobacter sp.	K25_780121_1	629.872	5.22779	1.11728	3.78401	0.00015432	0.00158943	13.9834	3.74865	1.10541	2.48655	0.0128988	0.111324	NA	NA	NA	NA	NA	NA	NA	NA	NA	NA	NA	NA
	ligC	4-carboxy-2-hydroxymuconate-6-semialdehyde dehydrogenase [EC:1.2.1.45]	AB.1	Altererythrobacter sp.	k25_7588351_1	33.5052	3.70266	1.24152	2.98236	0.00286034	0.015074	NA	NA	NA	NA	NA	NA	2.20348	2.58361	1.34411	1.92217	0.0545845	NA	2.18467	1.35583	1.30722	1.03718	0.299651	NA
	ligU	4-oxalomesaconate tautomerase [EC:5.3.2.8]	AB.1	Altererythrobacter sp.	k25_5332214_1	31.3065	3.68021	1.14781	3.2063	0.00134456	0.00853694	10.5489	1.81429	1.47991	1.22594	0.220219	NA	NA	NA	NA	NA	NA	NA	1.87643	1.03428	1.32052	0.783238	0.433487	NA
Syringate degradation	desA	Syringate O-demethylase [EC:2.1.1.-]	AB.1	Altererythrobacter sp.	k25_8311896_1	91.2825	2.02133	0.792081	2.55192	0.010713	0.0391738	28.851	4.15375	0.783498	5.30155	1.14825e-07	7.70918e-06	NA	NA	NA	NA	NA	NA	NA	NA	NA	NA	NA	NA
Vanillate degradation	ligV	Vanillin dehydrogenase [EC:1.2.1.67]	AB.1	Altererythrobacter sp.	k25_2895381_1	52.6169	4.31248	1.12261	3.84147	0.000122301	0.00132012	21.3979	3.94484	0.820109	4.81014	1.50827e-06	6.18909e-05	NA	NA	NA	NA	NA	NA	1.56818	0.618623	1.35092	0.457927	0.647005	NA
Syringate degradation	desD	4-carboxy-2-hydroxy-6-methoxy-6-oxohexa-2,4-dienoate isomerase	AB.1	Altererythrobacter sp.	k25_5332215_1	24.736	3.68021	1.14781	3.2063	0.00134456	0.00853694	6.54891	1.81429	1.47991	1.22594	0.220219	NA	NA	NA	NA	NA	NA	NA	1.87643	1.03428	1.32052	0.783238	0.433487	NA
	desZ	3-O-methylgallate 3,4-dioxygenase	AB.1	Altererythrobacter sp.	k25_2895381_1	76.9227	4.31248	1.12261	3.84147	0.000122301	0.00132012	11.6526	1.8845	1.46682	1.28475	0.198878	NA	NA	NA	NA	NA	NA	NA	1.56818	0.618623	1.35092	0.457927	0.647005	NA
Vanillate degradation	ligM	vanillate/3-O-methylgallate O-demethylase [EC:2.1.1.341]	AB.1	Altererythrobacter sp.	k25_6671862_1	140.804	4.54059	1.08354	4.19052	2.78e-05	0.000404323	NA	NA	NA	NA	NA	NA	1.55906	1.94945	1.38841	1.40409	0.160292	NA	2.80117	1.83933	1.30187	1.41284	0.157702	NA
Vanillyl-alcohol degradation	AA4	vanillyl-alcohol oxidase	AB.1	Altererythrobacter sp.	k25_2789990_1	416.256	7.04784	1.23408	2.30766	0.0210178	0.0325015	32.4474	2.6589	1.32934	2.00017	0.0454817	NA	NA	NA	NA	NA	NA	NA	NA	NA	NA	NA	NA	NA
	AA4	vanillyl-alcohol oxidase	AB.1	Altererythrobacter sp.	k25_3748810_1	327.877	6.91538	1.11184	4.87066	1.11e-06	2.86e-05	NA	NA	NA	NA	NA	NA	1.55906	1.94945	1.38841	1.40409	0.160292	NA	3.41767	2.1997	1.30657	1.68357	0.0922655	NA
β-O-4 cleavage	ligE	β-etherase	AB.1	Altererythrobacter sp.	k25_2158028_1	112.726	5.59988	1.09085	5.13352	2.84e-07	9.18e-06	NA	NA	NA	NA	NA	NA	2.68809	2.91316	1.31094	2.2222	0.0262696	NA	2.95529	1.93832	1.30244	1.48822	0.136692	NA
	ligL	NAD+-dependent dehydrogenase	AB.1	Altererythrobacter sp.	k25_8780246_1	18.0191	2.86579	1.23427	2.32185	0.0202409	0.06097	2.3095	2.533	1.34629	1.88147	0.0599085	NA	2.20348	2.58361	1.34411	1.92217	0.0545845	NA	NA	NA	NA	NA	NA	NA
	ligO	NAD+-dependent dehydrogenase	AB.1	Altererythrobacter sp.	k25_2774543_1	9.95123	2.83941	0.866235	2.12346	0.0337156	0.0859147	2.3095	2.533	1.34629	1.88147	0.0599085	NA	NA	NA	NA	NA	NA	NA	2.49292	1.618	1.30241	1.24231	0.214122	NA
	ligF	β-etherase	AB.1	Altererythrobacter sp.	k25_7594520_1	30.2635	3.18277	1.18499	2.6859	0.00723355	0.0295995	2.3095	2.533	1.34629	1.88147	0.0599085	NA	2.41828	2.74181	1.33967	2.04663	0.040694	NA	2.49292	1.618	1.30241	1.24231	0.214122	NA
	GST3	Novosphingobium-type glutathione lyase	AB.1	Altererythrobacter sp.	k25_4115962_1	17.735	2.62038	1.12267	-2.33406	0.0195924	0.0596808	4.3863	-2.33947	1.12624	-2.07723	0.03778	0.103863	4.23584	-2.21069	1.18451	-1.86632	0.0619961	0.152132	7.27853	3.89507	1.11036	3.50793	0.000451608	0.00995132
Dehydrodiconiferyl alcohol degradation	lsdB	Lignostilbene-alpha,beta-dioxygenase isozyme III [EC 1.13.11.43]	LS.9	Altererythrobacter sp.	k25_2238176_2	15.4349	2.52041	0.967245	2.60576	0.00916717	0.0350685	NA	NA	NA	NA	NA	NA							NA	NA	NA	NA	NA	NA
	pchD	Dehydrodiconiferyl alcohol dehydrogenase	LS.9	Altererythrobacter sp.	k25_8404711_1	12.2662	2.25663	1.3365	1.68846	0.0913225	NA	NA	NA	NA	NA	NA	NA	3.0627	3.12799	1.33812	2.33761	0.0194077	NA	NA	NA	NA	NA	NA	NA
Protocatechuate meta-cleavage	ligJ	4-oxalomesaconate hydratase [EC:4.2.1.83]	LS.9	Altererythrobacter sp.	k25_669501_2	55.6938	3.7958	1.13893	3.33278	0.000859832	0.00608878	NA	NA	NA	NA	NA	NA	NA	NA	NA	NA	NA	NA	NA	NA	NA	NA	NA	NA
	ligA	Protocatechuate 4,5-dioxygenase, alpha chain [EC:1.13.11.8]	LS.9	Altererythrobacter sp.	k25_669501_4	28.9669	4.84573	0.668213	2.76219	0.00574155	0.025016	230.028	6.48628	1.19891	5.41015	NA	NA	NA	NA	NA	NA	NA	NA	NA	NA	NA	NA	NA	NA
	ligB	Protocatechuate 4,5-dioxygenase, beta chain [EC:1.13.11.8]	LS.9	Altererythrobacter sp.	k25_669501_5	148.43	4.84539	0.803006	2.2981	0.0215562	0.0136141	NA	NA	NA	NA	NA	NA	NA	NA	NA	NA	NA	NA	NA	NA	NA	NA	NA	NA
	ligC	4-carboxy-2-hydroxymuconate-6-semialdehyde dehydrogenase [EC:1.2.1.45]	LS.9	Altererythrobacter sp.	k25_669501_6	19.3231	3.79281	0.778551	4.87164	1.10678e-06	2.84781e-05	NA	NA	NA	NA	NA	NA	NA	NA	NA	NA	NA	NA	NA	NA	NA	NA	NA	NA
Syringate degradation	desA	Syringate O-demethylase [EC:2.1.1.-]	LS.9	Altererythrobacter sp.	k25_5717384_1	7.25431	4.16986	1.13785	3.66468	0.00024765	0.00231285	45.8425	4.06827	1.13713	3.57767	0.000346669	0.00410664							3.26354	2.11778	1.30491	1.62293	0.104604	NA
	desD	4-carboxy-2-hydroxy-6-methoxy-6-oxohexa-2,4-dienoate isomerase	LS.9	Altererythrobacter sp.	k25_2808458_2	6.96038	3.84722	0.891532	2.07197	0.0382685	0.0942811	NA	NA	NA	NA	NA	NA	NA	NA	NA	NA	NA	NA	NA	NA	NA	NA	NA	NA
Vanillate degradation	ligV	Vanillin dehydrogenase [EC:1.2.1.67]	LS.9	Altererythrobacter sp.	k25_4813114_1							5.08938	3.85241	1.23438	3.12092	0.00180288	0.0133425	NA	NA	NA	NA	NA	NA	NA	NA	NA	NA	NA	NA
	vanA	Vanillate O-demethylase oxygenase [EC:1.14.13.82 ]	LS.9	Altererythrobacter sp.	k25_1362236_1	110.976	2.84722	0.786648	2.34822	0.0188634	0.0582709	NA	NA	NA	NA	NA	NA	NA	NA	NA	NA	NA	NA	NA	NA	NA	NA	NA	NA
	ligM	vanillate/3-O-methylgallate O-demethylase [EC:2.1.1.341]	LS.9	Altererythrobacter sp.	k25_2124152_2	39.5529	2.84655	0.820313	2.25103	0.0243839	0.0692161	NA	NA	NA	NA	NA	NA	4.78114	3.81707	1.36056	2.80551	0.00502366	0.0395444	NA	NA	NA	NA	NA	NA
β-O-4 cleavage	ligE	β-etherase	LS.9	Altererythrobacter sp.	k25_1706604_2	16.3952	2.81524	0.925226	1.99437	0.0421118	0.0960382	NA	NA	NA	NA	NA	NA	NA	NA	NA	NA	NA	NA	NA	NA	NA	NA	NA	NA
	ligE	β-etherase	LS.9	Altererythrobacter sp.	k25_1640888_2	196.849	4.081	1.13032	3.61049	0.000305615	0.00273403	NA	NA	NA	NA	NA	NA	NA	NA	NA	NA	NA	NA	NA	NA	NA	NA	NA	NA
DDVA degradation	ligXd	5,5'-dehydrodivanillate O-demethylase ferredoxin reductase subunit	LS.6	Porphyrobacter sp.	k25_2026140_2	12.6914	4.08948	0.950388	4.30296	1.68533e-05	0.000270772	5.4947	-0.855923	0.877728	-0.975157	0.329482	0.433393	NA	NA	NA	NA	NA	NA	NA	NA	NA	NA	NA	NA
Dehydrodiconiferyl alcohol degradation	dad	2,4'-Dihydroxyacetophenone dioxygenase [EC:1.13.11.41]	LS.6	Porphyrobacter sp.	k25_1110992_1	9.20161	1.70354	0.822438	2.07132	0.0383285	0.0943616	NA	NA	NA	NA	NA	NA	NA	NA	NA	NA	NA	NA	NA	NA	NA	NA	NA	NA
Protocatechuate meta-cleavage	ligA	Protocatechuate 4,5-dioxygenase, alpha chain [EC:1.13.11.8]	LS.6	Porphyrobacter sp.	k25_23920_2	18.732	1.70213	0.791733	2.14988	0.0315644	0.0825677	NA	NA	NA	NA	NA	NA	NA	NA	NA	NA	NA	NA	NA	NA	NA	NA	NA	NA
	ligK	4-Carboxy-4-hydroxy-2-oxoadipate aldolase [EC:4.1.3.17]	LS.6	Porphyrobacter sp.	k25_7092350_1	10.1037	1.70036	0.78617	2.16284	0.0305534	0.0806628	6.0053	-0.839954	0.854288	-0.983221	0.325499	0.429668	NA	NA	NA	NA	NA	NA
β-O-4 cleavage	ligG	SYK-6-type glutathione lyase	LS.6	Porphyrobacter sp.	k25_2890633_2	11.2156	4.15745	1.10931	3.74779	0.000178397	0.00178329	NA	NA	NA	NA	NA	NA	NA	NA	NA	NA	NA	NA	NA	NA	NA	NA	NA	NA
DDVA degradation	ligW	5-carboxyvanillate decarboxylase	NO.1	Novosphingobium sp.	k25_4983474_1	5.92609	2.71064	1.27134	2.13212	0.0329973	0.0846853	5.88849	-0.822556	0.864002	-0.952031	0.341081	0.445048							1.7223	0.8415	1.33264	0.631455	0.527743	NA
Dehydrodiconiferyl alcohol degradation	lsdA	Lignostilbene-alpha,beta-dioxygenase isozyme I [EC 1.13.11.43]	NO.1	Novosphingobium sp.	k25_5307766_1	5.86245	3.8349	1.19277	3.21512	0.00130391	0.00833286	3.28241	-0.822681	1.12212	-0.733147	0.463469	NA	NA	NA	NA	NA	NA	NA	1.87643	1.03428	1.32052	0.783238	0.433487	NA
Diphenol degradation	yfiH	polyphenol oxidase [EC:1.10.3.-]	NO.1	Novosphingobium sp.	k25_6889506_1	11.2477	3.82808	0.97182	3.93909	8.17914e-05	0.000964852	5.81654	-0.822685	0.907103	-0.906937	0.36444	0.467833	NA	NA	NA	NA	NA	NA	NA	NA	NA	NA	NA	NA
Protocatechuate meta-cleavage	ligJ	4-oxalomesaconate hydratase [EC:4.2.1.83]	NO.1	Novosphingobium sp.	k25_2067244_1	14.9815	3.82521	0.979548	3.90508	9.41958e-05	0.00108224	3.8412	-0.857821	1.06006	-0.80922	0.418389	0.519063	1.98867	2.404	1.3522	1.77784	0.0754302	NA	NA	NA	NA	NA	NA	NA
	ligJ	4-oxalomesaconate hydratase [EC:4.2.1.83]	NO.1	Novosphingobium sp.	k25_7560014_2	29.806	3.82527	0.911528	4.19655	2.7101e-05	0.000396304	1.37726	0.187435	1.4729	0.127255	0.898738	NA	1.55906	1.94945	1.38841	1.40409	0.160292	NA	NA	NA	NA	NA	NA	NA
	ligB	Protocatechuate 4,5-dioxygenase, beta chain [EC:1.13.11.8]	NO.1	Novosphingobium sp.	k25_8410785_2	214.404	3.84063	0.719573	2.55795	0.010529	0.0387262	NA	NA	NA	NA	NA	NA	NA	NA	NA	NA	NA	NA	NA	NA	NA	NA	NA	NA
	ligA	Protocatechuate 4,5-dioxygenase, alpha chain [EC:1.13.11.8]	NO.1	Novosphingobium sp.	k25_8410785_1	117.825	3.84052	0.673287	2.73363	0.00626409	0.0266143	24.8867	6.14037	1.64688	3.72849	0.000192627	0.00268731	NA	NA	NA	NA	NA	NA	NA	NA	NA	NA	NA	NA
	ligK	4-Carboxy-4-hydroxy-2-oxoadipate aldolase [EC:4.1.3.17]	NO.1	Novosphingobium sp.	k25_7092350_1	60.8852	4.08566	1.13889	3.58741	0.000333984	0.00294092	NA	NA	NA	NA	NA	NA	NA	NA	NA	NA	NA	NA	NA	NA	NA	NA	NA	NA
Syringate Degradation	desV	Syringaldehyde dehydrogenase [EC:1.2.1.29]	NO.1	Novosphingobium sp.	k25_856983_1	3.18481	2.8454	1.27182	2.23726	0.0252691	0.0709206	NA	NA	NA	NA	NA	NA	NA	NA	NA	NA	NA	NA	1.7223	0.8415	1.33264	0.631455	0.527743	NA
Vanillate degradation	vanA	Vanillate O-demethylase oxygenase [EC:1.14.13.82 ]	NO.1	Novosphingobium sp.	k25_2878032_2	18.3296	5.56712	1.05757	5.26407	1.41e-07	5.08e-06	NA	NA	NA	NA	NA	NA	1.77387	2.19615	1.36586	1.60788	0.107861	NA	3.23189	2.1056	1.27315	1.65386	0.0981567	NA
	ligM	vanillate/3-O-methylgallate O-demethylase [EC:2.1.1.341]	NO.1	Novosphingobium sp.	k25_1548831_1	11.0428	4.81103	1.07475	4.47642	7.59e-06	0.000140325	7.18846	3.96197	1.05013	3.77285	0.00016139	0.00233595	1.55906	1.94945	1.38841	1.40409	0.160292	NA	2.95529	1.93832	1.30244	1.48822	0.136692	NA
β-O-4 cleavage	ligF	β-etherase	NO.1	Novosphingobium sp.	k25_7594519_1	3.88662	3.18277	1.18499	2.6859	0.00723355	0.0295995	NA	NA	NA	NA	NA	NA	2.41828	2.74181	1.33967	2.04663	0.040694	NA	2.49292	1.618	1.30241	1.24231	0.214122	NA
	GST3	Novosphingobium-type glutathione lyase	NO.1	Novosphingobium sp.	k25_648_2	7.00565	3.36843	1.06393	3.16603	0.00154538	0.00949891	2.0496	0.900272	1.32856	0.677628	0.498008	NA	NA	NA	NA	NA	NA	NA	NA	NA	NA	NA	NA	NA
DDVA degradation	ligW	5-carboxyvanillate decarboxylase	CO.1	Rubrivivax sp.	k25_3703702_1	7.31028	3.20633	0.985261	3.2543	0.00113673	0.00754225	1.63052	0.458982	1.37772	0.333146	0.739024	NA	1.54942	0.265644	1.40349	0.189273	0.849879	NA	2.11736	-0.209394	1.22216	-0.171332	0.863963	NA
Protocatechuate meta-cleavage	ligJ	4-oxalomesaconate hydratase [EC:4.2.1.83]	CO.1	Rubrivivax sp.	k25_1109938_1	3.83304	1.88489	1.04728	1.7998	0.0718917	0.146096	1.99369	-0.146449	1.33365	-0.109811	0.912559	NA	2.05693	1.12197	1.22706	0.914359	0.360528	NA	2.64822	0.138882	1.09203	0.127177	0.8988	NA
	ligB	Protocatechuate 4,5-dioxygenase, beta chain [EC:1.13.11.8]	CO.1	Rubrivivax sp.	k25_3744778_1	3.50772	0.895773	1.07666	0.831996	0.405411	0.497456	3.58896	3.29937	1.24648	2.64695	0.00812223	NA	1.74017	-0.402922	1.35136	-0.298161	0.765581	NA	3.12973	-0.892757	1.10208	-0.810066	0.417902	NA
	ligI	2-Pyrone-4,6-dicarboxylate lactonase [EC:3.1.1.57]	CO.1	Rubrivivax sp.	k25_6841517_1	1.68407	1.2213	1.3667	0.89361	0.371531	NA	3.58896	3.29937	1.24648	2.64695	0.00812223	NA	NA	NA	NA	NA	NA	NA	1.56951	-0.0238588	1.30404	-0.0182961	0.985403	NA
	ligB	Protocatechuate 4,5-dioxygenase, beta chain [EC:1.13.11.8]	CO.1	Rubrivivax sp.	k25_3222122_1	2014.7	6.37118	0.813146	4.14585	3.38551e-05	0.000472475	2.93718	-0.471865	1.14892	-0.410704	0.681289	NA	1.64129	-0.290363	1.31508	-0.220795	0.825252	NA	2.39166	-1.57876	1.19034	-1.32631	0.184737	NA
	ligA	Protocatechuate 4,5-dioxygenase, alpha chain [EC:1.13.11.8]	CO.1	Rubrivivax sp.	k25_8785967_1	1198.24	4.37087	0.955063	3.52947	0.000416389	0.00349405	1.54683	-0.185437	1.41223	-0.131307	0.895532	NA	2.69604	-0.684893	1.20689	-0.567487	0.570384	NA	3.3359	-2.60636	1.19612	-2.17901	0.0293311	NA
Vanillate degradation	vanA	Vanillate O-demethylase oxygenase [EC:1.14.13.82 ]	CO.1	Rubrivivax sp.	k25_5237645_1	949.341	5.3699	0.89566	3.76247	0.000168242	0.00170726	124.722	5.25574	1.06785	4.92178	NA	NA	1.96233	0.63863	1.20807	0.528639	0.597056	NA	218.716	7.00236	0.751105	9.32275	1.13368e-20	5.66318e-16
	ivaB	Vanillate O-demethylase reductase [EC:1.14.13.82 ]	CO.1	Rubrivivax sp.	k25_8691919_1	146.384	4.36946	1.19558	2.81825	0.00482857	0.0221186	20.9246	5.24339	0.90377	5.80169	0.198245	NA	1.28746	0.575666	1.38651	0.41519	0.678003	NA	58.0681	6.96321	1.04926	6.6363	3.21664e-11	2.97563e-08
	vanA	Vanillate O-demethylase oxygenase [EC:1.14.13.82 ]	CO.1	Rubrivivax sp.	k25_5194396_1	3.14558	2.83881	1.19267	-1.54176	0.123131	0.214579	3.81101	-1.47744	1.09424	-1.3502	0.176952	0.274509	2.78055	-1.42992	1.21851	-1.1735	0.240597	NA	4.40357	3.11153	1.14949	2.70688	0.00679185	0.0529607
	vdh/vanZ	Vanillin dehydrogenase [EC:1.2.1.67]	CO.1	Rubrivivax sp.	k25_2946794_1	3.88677	2.14904	1.16686	-1.84173	0.065515	0.13671	1.37726	0.187435	1.4729	0.127255	0.898738	NA	408.924	4.88759	0.950909	5.13991	2.74873e-07	5.94235e-05	8.41233	0.348544	0.795848	0.437953	0.66142	0.819633
β-O-4 cleavage	GST	Putative glutathione lyase	CO.1	Rubrivivax sp.	k25 6405983 1	3.59617	3.04905	1.27978	2.38249	0.0171961	0.0545763	NA	NA	NA	NA	NA	NA	NA	NA	NA	NA	NA	NA	NA	NA	NA	NA	NA	NA
Protocatechuate meta-cleavage	ligK	4-Carboxy-4-hydroxy-2-oxoadipate aldolase [EC:4.1.3.17]	CO.2	Rubrivivax sp.	k25_1095076_2	NA	NA	NA	NA	NA	NA	NA	NA	NA	NA	NA	NA	144.635	2.99543	1.14152	2.62408	NA	NA	NA	NA	NA	NA	NA	NA
	ligJ	4-oxalomesaconate hydratase [EC:4.2.1.83]	CO.2	Rubrivivax sp.	k25_1095076_3	NA	NA	NA	NA	NA	NA	1.37726	0.187435	1.4729	0.127255	0.898738	NA	NA	NA	NA	NA	NA	NA	NA	NA	NA	NA	NA	NA
Dehydrodiconiferyl alcohol degradation	pchD	Dehydrodiconiferyl alcohol dehydrogenase	none	Xanthomonadaceae	k25_8132713_1	3.2447	2.86852	1.25658	2.28279	0.0224426	0.0653501	NA	NA	NA	NA	NA	NA	NA	NA	NA	NA	NA	NA	NA	NA	NA	NA	NA	NA
	pchD	Dehydrodiconiferyl alcohol dehydrogenase	none	Xanthomonadaceae	k25_5167349_1	5.61313	3.7566	1.17773	3.18971	0.00142416	0.00891988	NA	NA	NA	NA	NA	NA	NA	NA	NA	NA	NA	NA	NA	NA	NA	NA	NA	NA
	pchD	Dehydrodiconiferyl alcohol dehydrogenase	none	Xanthomonadaceae	k25_6164775_1	4.38372	3.36946	1.19558	2.81825	0.00482857	0.0221186	2.03817	2.32303	1.36864	1.69733	0.0896342	NA	NA	NA	NA	NA	NA	NA	NA	NA	NA	NA	NA	NA
	lsdA	Lignostilbene-alpha,beta-dioxygenase [EC 1.13.11.43]	none	Novosphingobium sp.	k25_3449146_1	9.29552	4.54458	1.1015	4.12583	3.69403e-05	0.000507203	NA	NA	NA	NA	NA	NA	1.77387	2.19615	1.36586	1.60788	0.107861	NA	3.57179	2.27717	1.30837	1.74046	0.0817778	NA
	lsdA	Lignostilbene-alpha,beta-dioxygenase [EC 1.13.11.43]	none	Burkholderia sp.	k25_2181380_1	3.8827	3.1791	1.19965	2.65003	0.00804848	0.0319128	NA	NA	NA	NA	NA	NA	NA	NA	NA	NA	NA	NA	NA	NA	NA	NA	NA	NA
	lsdA	Lignostilbene-alpha,beta-dioxygenase [EC 1.13.11.43]	none	Novosphingobium sp.	k25_3302114_1	1.61213	1.59445	1.44776	1.10132	0.270758	NA	NA	NA	NA	NA	NA	NA	NA	NA	NA	NA	NA	NA	1.56818	0.618623	1.35092	0.457927	0.647005	NA
	lsdA	Lignostilbene-alpha,beta-dioxygenase [EC 1.13.11.43]	none	Novosphingobium sp.	k25_7156953_1	2.94997	2.72223	1.25532	2.16856	0.0301162	0.0799947	NA	NA	NA	NA	NA	NA	NA	NA	NA	NA	NA	NA	1.41405	0.354591	1.37888	0.257158	0.797057	NA
DDVA degradation	ligW	5-carboxyvanillate decarboxylase	none	Burkholderia sp.	k25_5164712_1	5.53663	2.72806	0.981037	2.78079	0.00542272	0.0239865	1.35747	0.221177	1.47505	0.149946	0.880807	NA	1.35823	0.347982	1.35889	0.256078	0.79789	NA	2.53632	0.313765	1.09459	0.286652	0.774379	NA
	ligW	5-carboxyvanillate decarboxylase	none	Sphingomonadales	k25_4282942_1	NA	NA	NA	NA	NA	NA	NA	NA	NA	NA	NA	NA	NA	NA	NA	NA	NA	NA	NA	NA	NA	NA	NA	NA
Protocatechuate meta-cleavage	ligA	Protocatechuate 4,5-dioxygenase, alpha chain [EC:1.13.11.8]	none	Comamonadaceae	k25_2704825_1	2.24691	-1.23835	1.30191	-0.951174	0.341516	NA	63.2876	3.91079	0.836129	4.67726	2.90738e-06	0.000268457	2.0116	-0.815345	1.28855	-0.632761	0.52689	NA	3.05836	-2.54616	1.22864	-2.07234	0.0382341	NA
β-O-4 cleavage	ligG	SYK-6-type glutathione lyase	none	Silanimonas lenta	k25_3373204_2	3.95741	0.867226	0.982794	0.882409	0.377556	0.471117	4.01915	1.21569	1.00868	1.20524	0.228112	0.331505	2.53012	0.138132	1.17271	0.117789	0.906235	NA	3.24776	-0.990847	1.05957	-0.935138	0.349717	NA
	GST3	Novosphingobium-type glutathione lyase	none	Silanimonas lenta	k25_8187579_1	2.06864	0.384152	1.2456	0.308408	0.757772	NA	1.7667	0.317556	1.34354	0.236359	0.813154	NA	1.55173	0.0458713	1.34471	0.0341123	0.972788	NA	2.20104	-0.792886	1.17269	-0.676126	0.498961	NA
	GST3	Novosphingobium-type glutathione lyase	none	Alphaproteobacteria	k25_8299692_1	2.3061	1.36992	1.24148	1.10346	0.269829	NA	1.57218	0.839354	1.41739	0.592184	0.553727	NA	1.30394	0.543959	1.39697	0.389385	0.696991	NA	1.50382	-1.12655	1.37219	-0.820987	0.411654	NA
Cresol degradation	pchF	4-cresol dehydrogenase (hydroxylating) flavoprotein subunit [EC:1.17.9.1]	none	Novosphingobium sp.	k25_2789990_1	3.17268	2.84784	1.23408	2.30766	0.0210178	0.0625015	2.44737	2.6589	1.32934	2.00017	0.0454817	NA	NA	NA	NA	NA	NA	NA	NA	NA	NA	NA	NA	NA
	pchF	4-cresol dehydrogenase (hydroxylating) flavoprotein subunit [EC:1.17.9.1]	none	Novosphingobium sp.	k25_3748810_1	16.6646	5.41538	1.11184	4.87066	1.11225e-06	2.85807e-05	NA	NA	NA	NA	NA	NA	1.55906	1.94945	1.38841	1.40409	0.160292	NA	3.41767	2.1997	1.30657	1.68357	0.0922655	NA
Catechol meta-cleavage	dmpB	catechol 2,3-dioxygenase [EC:1.13.11.2]	none	Roseiflexus sp.	k25_187220_7	82.2014	-5.86204	0.8039	-7.292	3.05387e-13	6.41767e-11	92.3075	-1.66727	0.566502	-2.94309	0.00324956	0.0202635	76.4083	-2.82842	1.00385	-2.81757	0.0048388	0.0388123	224.214	-0.410489	0.628465	-0.653161	0.513652	0.713835
	dmpB	catechol 2,3-dioxygenase [EC:1.13.11.2]	none	Bacillus smithii	k25_5465721_1	22.7475	5.87336	1.11333	5.27549	1.32404e-07	4.81243e-06	NA	NA	NA	NA	NA	NA	NA	NA	NA	NA	NA	NA	NA	NA	NA	NA	NA	NA
	dmpG	4-hydroxy 2-oxovalerate aldolase [EC:4.1.3.39]	none	Roseiflexus sp.	k25_187220_4	5.57479	-2.38366	1.10036	-2.16625	0.030292	0.080189	6.39764	-0.682984	0.966447	-0.706695	0.479756	0.575958	5.07562	-1.39506	1.11321	-1.25319	0.210138	0.311666	17.8604	0.268725	0.805168	0.33375	0.738568	0.868011
	dmpG	4-hydroxy 2-oxovalerate aldolase [EC:4.1.3.39]	none	Paenibacillus thermoaerophilus	k25_2613596_1	7.75213	2.88829	0.926072	3.11887	0.00181548	0.0107016	1.48747	-0.100584	1.45538	-0.0691118	0.944901	NA	1.48328	0.0133747	1.35205	0.00989214	0.992107	NA	3.59766	0.63156	1.12119	0.563296	0.573233	NA
	praC	4-oxalocrotonate tautomerase [EC:5.3.2.6]	none	Bacillus alkalinitrilicus	k25_5985301_1	2.06343	1.33885	1.30796	1.02362	0.306017	NA	NA	NA	NA	NA	NA	NA	NA	NA	NA	NA	NA	NA	1.68864	-0.110393	1.29462	-0.0852706	0.932046	NA
	praC	4-oxalocrotonate tautomerase [EC:5.3.2.6]	none	Roseiflexus sp.	k25_187220_2	2.3141	-1.2884	1.27411	-1.01121	0.311914	NA	2.32857	-0.59424	1.21377	-0.489582	0.62443	NA	2.70545	0.0816206	1.12568	0.0725079	0.942198	NA	4.71009	-0.502167	0.915243	-0.548671	0.583231	0.765642
Protocatechuate ortho-cleavage	pcaC	4-carboxymuconolactone decarboxylase [EC:4.1.1.44]	none	Burkholderia sp.	k25_5233356_1	NA	NA	NA	NA	NA	NA	NA	NA	NA	NA	NA	NA	NA	NA	NA	NA	NA	NA	1.41405	0.354591	1.37888	0.257158	0.797057	NA
	pcaC	4-carboxymuconolactone decarboxylase [EC:4.1.1.44]	none	Novosphingobium sp.	k25_7420886_2	2.96014	2.72164	1.28016	2.12601	0.0335023	0.0855046	NA	NA	NA	NA	NA	NA	2.20348	2.58361	1.34411	1.92217	0.0545845	NA	NA	NA	NA	NA	NA	NA
	pcaC	4-carboxymuconolactone decarboxylase [EC:4.1.1.44]	none	Xanthomonadaceae	k25_7879814_1	3.43728	2.97784	1.20755	2.46603	0.013662	0.0466109	2.33467	2.54833	1.32364	1.92525	0.0541987	NA	NA	NA	NA	NA	NA	NA	1.8604	0.93328	1.31139	0.711672	0.476668	NA
Protocatechuate meta-cleavage	ligA	protocatechuate 4,5-dioxygenase, alpha chain [EC:1.13.11.8]	none	Novosphingobium sp.	k25_2847974_3	11.7269	4.89469	1.11075	4.40665	1.04981e-05	0.000183347	3.14562	3.04104	1.27154	2.39161	0.0167745	NA	1.98867	2.404	1.3522	1.77784	0.0754302	NA	7.57902	3.51225	1.36025	2.58206	0.00982112	0.0649291
	ligB	protocatechuate 4,5-dioxygenase, beta chain [EC:1.13.11.8]	none	Novosphingobium sp.	k25_2847974_2	15.2023	5.29152	1.04744	5.05187	4.37505e-07	1.31277e-05	1.89728	2.15119	1.4042	1.53198	0.125528	NA	3.49231	3.3352	1.3421	2.48506	0.0129531	NA	3.57179	2.27717	1.30837	1.74046	0.0817778	NA
	ligC	2-hydroxy-4-carboxymuconate semialdehyde hemiacetal dehydrogenase [EC:1.1.1.312]	none	Novosphingobium sp.	k25_2847974_1	4.61856	3.45736	1.16232	2.97454	0.00293428	0.015374	NA	NA	NA	NA	NA	NA	4.13673	3.59698	1.35077	2.6629	0.00774695	0.0496929	2.64705	1.73296	1.30176	1.33124	0.183109	NA
	ligJ	4-oxalmesaconate hydratase [EC:4.2.1.83]	none	Novosphingobium sp.	k25_2847974_5	3.67603	3.08476	1.21531	2.53825	0.0111407	0.0401764	14.2394	1.85075	0.751779	2.46182	0.0138233	0.0791691	1.55906	1.94945	1.38841	1.40409	0.160292	NA	2.49292	1.618	1.30241	1.24231	0.214122	NA
Pectin degradation	PL1_2	pectate lyase [EC:4.2.2.2]	none	Algoriphagus vanfongensis	k25_4680065_1	NA	NA	NA	NA	NA	NA	19.0741	6.61	2.10102	3.15	0.00164768	0.0173585	19.0741	7.91299	2.09556	3.77607	0.000159322	0.00341777	NA	NA	NA	NA	NA	NA
	GH28	Polygalacturonase [EC:3.2.1.15]	none	Paenibacillus thermoaerophilus	k25_4680065_1	32.0011	5.99297	0.958436	6.25287	4.02987e-10	3.22563e-08	NA	NA	NA	NA	NA	NA	NA	NA	NA	NA	NA	NA
